# Supplementary material for: n-Undeca­nyl 2-(4-bromo­anilino)-4,4-dimethyl-6-oxocyclo­hex-1-ene­carbodithio­ate
Source: Acta Crystallogr Sect E Struct Rep Online. 2009 Feb 25;65(Pt 3):o600. doi: 10.1107/S1600536809006175 (PMC2968570; doi:10.1107/S1600536809006175)
Supplement: Supplementary file 1 [file e-65-0o600-sup1.cif]

##############################################################################
###                                                                        ###
###        Electronic paper (Acta Crystallographica Section E)             ###
###                                                                        ###
##############################################################################
#                                                                            #
# This CIF contains the data in a paper accepted for publication in Acta     #
# Crystallographica Section E. It conforms to the requirements of Notes      #
# for Authors for Section E, and has been peer reviewed under the auspices   #
# of the IUCr Commission on Journals.                                        #
#                                                                            #
# Full details of the Crystallographic Information File format               #
# are given in the paper "The Crystallographic Information File (CIF):       #
# a New Standard Archive File for Crystallography" by S. R. Hall, F. H.      #
# Allen and I. D. Brown [Acta Cryst. (1991), A47, 655-685].                  #
#                                                                            #
# The current version of the core CIF dictionary is obtainable from          #
# ftp://ftp.iucr.org/pub/cif_core.dic. The current version number is 2.4.    #
#                                                                            #
# Software is freely available for graphical display of the structure(s) in  #
# this CIF.  For information consult the CIF home page http://www.iucr.org/  #
# cif/home.html                                                              #
#                                                                            #
# This file may be used for bona fide research purposes within the           #
# scientific community so long as proper attribution is given to the journal # 
# article from which it was obtained.                                        #
#                                                                            #
##############################################################################
                                             
data_global
_audit_creation_method     SHELXL-97
_journal_date_recd_electronic     2009-02-19
_journal_date_accepted     2009-02-19
_journal_name_full     'Acta Crystallographica, Section E'
_journal_year     2009
_journal_volume     65
_journal_issue      3
_journal_page_first     o600
_journal_page_last     o600
_journal_paper_category     QO
_journal_coeditor_code     BT2879
_publ_contact_author
;
     Dr. Seik Weng Ng
     Department of Chemistry
     University of Malaya
     50603 Kuala Lumpur
     Malaysia
;
_publ_contact_author_email     seikweng@um.edu.my
_publ_contact_author_fax     '03 7967 4193'
_publ_contact_author_phone     '03 7967 6778'
_publ_section_title
;
<i>n</i>-Undecanyl
2-(4-bromoanilino)-4,4-dimethyl-6-oxocyclohex-1-enecarbodithioate
;
loop_
    _publ_author_name
    _publ_author_address
    'El Ashry, El Sayed H.'
;
H.E.J. Research Institute of Chemistry
International Center for Chemical and Biological Sciences
University of Karachi
Karachi 75270
Pakistan
;
    'Amer, Mohammed R.'
;
H.E.J. Research Institute of Chemistry
International Center for Chemical and Biological Sciences
University of Karachi
Karachi 75270
Pakistan
;
    'Shah, M. Raza'
;
H.E.J. Research Institute of Chemistry
International Center for Chemical and Biological Sciences
University of Karachi
Karachi 75270
Pakistan
;
    'Ng, Seik Weng'
;
Department of Chemistry
University of Malaya
50603 Kuala Lumpur
Malaysia
;
_publ_section_synopsis     .
data_I
_audit_creation_method     SHELXL-97
_chemical_name_systematic
;
<i>n</i>-Undecanyl
2-(4-bromoanilino)-4,4-dimethyl-6-oxocyclohex-1-enecarbodithioate
;
_chemical_name_common     ?
_chemical_formula_moiety     'C26 H38 Br N O S2'
_chemical_formula_sum     'C26 H38 Br N O S2'
_chemical_formula_iupac     'C26 H38 Br N O S2'
_chemical_formula_weight     524.60
_chemical_melting_point     ?
_symmetry_cell_setting     Triclinic
_symmetry_space_group_name_H-M     'P -1'
_symmetry_space_group_name_Hall     '-P 1'
loop_
    _symmetry_equiv_pos_as_xyz
    'x, y, z'
    '-x, -y, -z'
_cell_length_a     8.0469(2)
_cell_length_b     11.8346(3)
_cell_length_c     14.9374(3)
_cell_angle_alpha     95.8630(10)
_cell_angle_beta     95.414(2)
_cell_angle_gamma     106.5950(10)
_cell_volume     1344.70(5)
_cell_formula_units_Z     2
_cell_measurement_reflns_used     3369
_cell_measurement_theta_min     2.7
_cell_measurement_theta_max     27.3
_cell_measurement_temperature     100(2)
_exptl_crystal_description     Chip
_exptl_crystal_colour     Orange
_exptl_crystal_size_max     0.45
_exptl_crystal_size_mid     0.15
_exptl_crystal_size_min     0.05
_exptl_crystal_density_diffrn     1.296
_exptl_crystal_density_meas     ?
_exptl_crystal_density_method     'not measured'
_exptl_crystal_F_000     552
_exptl_absorpt_coefficient_mu     1.701
_exptl_absorpt_correction_type     Multi-scan
_exptl_absorpt_process_details     '(SADABS; Sheldrick, 1996)'
_exptl_absorpt_correction_T_min     0.768
_exptl_absorpt_correction_T_max     0.920
_diffrn_ambient_temperature     100(2)
_diffrn_radiation_type     MoK\a
_diffrn_radiation_wavelength     0.71073
_diffrn_radiation_source     'fine-focus sealed tube'
_diffrn_radiation_monochromator     graphite
_diffrn_measurement_device_type     'Bruker SMART APEX'
_diffrn_measurement_method     \w
_diffrn_detector_area_resol_mean     ?
_diffrn_reflns_number     12608
_diffrn_reflns_av_R_equivalents     0.0275
_diffrn_reflns_av_sigmaI/netI     0.0506
_diffrn_reflns_theta_min     1.38
_diffrn_reflns_theta_max     27.50
_diffrn_reflns_theta_full     27.50
_diffrn_measured_fraction_theta_max     0.997
_diffrn_measured_fraction_theta_full     0.997
_diffrn_reflns_limit_h_min     -10
_diffrn_reflns_limit_h_max     10
_diffrn_reflns_limit_k_min     -15
_diffrn_reflns_limit_k_max     15
_diffrn_reflns_limit_l_min     -18
_diffrn_reflns_limit_l_max     19
_diffrn_standards_number     0
_diffrn_standards_interval_count     0
_diffrn_standards_interval_time     0
_diffrn_standards_decay_%     0
_reflns_number_total     6149
_reflns_number_gt     4426
_reflns_threshold_expression     I>2\s(I)
_refine_ls_structure_factor_coef     Fsqd
_refine_ls_matrix_type     full
_refine_ls_R_factor_all     0.0663
_refine_ls_R_factor_gt     0.0363
_refine_ls_wR_factor_gt     0.0854
_refine_ls_wR_factor_ref     0.1042
_refine_ls_goodness_of_fit_ref     1.021
_refine_ls_restrained_S_all     1.021
_refine_ls_number_reflns     6149
_refine_ls_number_parameters     287
_refine_ls_number_restraints     1
_refine_ls_hydrogen_treatment     mixed
_refine_ls_weighting_scheme     calc
_refine_ls_weighting_details
          'calc w=1/[\s^2^(Fo^2^)+(0.0482P)^2^+0.562P] where P=(Fo^2^+2Fc^2^)/3'
_atom_sites_solution_hydrogens     geom
_atom_sites_solution_primary     direct
_atom_sites_solution_secondary     difmap
_refine_ls_shift/su_max     0.001
_refine_ls_shift/su_mean     0.001
_refine_diff_density_max     0.604
_refine_diff_density_min     -0.735
_refine_ls_extinction_method     none
_refine_ls_extinction_coef     ?
loop_
    _atom_type_symbol
    _atom_type_description
    _atom_type_scat_dispersion_real
    _atom_type_scat_dispersion_imag
    _atom_type_scat_source
    'C' 'C' 0.0033 0.0016
                         'International Tables Vol C Tables 4.2.6.8 and 6.1.1.4'
    'H' 'H' 0.0000 0.0000
                         'International Tables Vol C Tables 4.2.6.8 and 6.1.1.4'
    'N' 'N' 0.0061 0.0033
                         'International Tables Vol C Tables 4.2.6.8 and 6.1.1.4'
    'O' 'O' 0.0106 0.0060
                         'International Tables Vol C Tables 4.2.6.8 and 6.1.1.4'
    'S' 'S' 0.1246 0.1234
                         'International Tables Vol C Tables 4.2.6.8 and 6.1.1.4'
    'Br' 'Br' -0.2901 2.4595
                         'International Tables Vol C Tables 4.2.6.8 and 6.1.1.4'
_computing_data_collection     'APEX2 (Bruker, 2008)'
_computing_cell_refinement     'SAINT (Bruker, 2008)'
_computing_data_reduction     'SAINT (Bruker, 2008)'
_computing_structure_solution     'SHELXS97 (Sheldrick, 2008)'
_computing_structure_refinement     'SHELXL97 (Sheldrick, 2008)'
_computing_molecular_graphics     'X-SEED (Barbour, 2001)'
_computing_publication_material     'publCIF (Westrip, 2009)'
loop_
    _atom_site_type_symbol
    _atom_site_label
    _atom_site_fract_x
    _atom_site_fract_y
    _atom_site_fract_z
    _atom_site_U_iso_or_equiv
    _atom_site_adp_type
    _atom_site_calc_flag
    _atom_site_refinement_flags
    _atom_site_occupancy
    _atom_site_disorder_assembly
    _atom_site_disorder_group
    Br Br1 0.20125(4) 0.40758(3) 1.043527(19) 0.04841(12) Uani d . 1 . .
    S S1 0.63664(8) 0.25017(5) 0.39673(4) 0.01981(14) Uani d . 1 . .
    S S2 0.39769(8) 0.15843(5) 0.52739(4) 0.02570(15) Uani d . 1 . .
    N N1 0.4559(3) 0.34432(19) 0.67717(14) 0.0227(5) Uani d D 1 . .
    H H1 0.417(4) 0.2707(13) 0.6491(19) 0.043(9) Uiso d D 1 . .
    O O1 0.7716(2) 0.47491(15) 0.43470(11) 0.0243(4) Uani d . 1 . .
    C C1 0.7367(3) 0.4886(2) 0.51245(15) 0.0176(5) Uani d . 1 . .
    C C2 0.8229(3) 0.6079(2) 0.56838(15) 0.0197(5) Uani d . 1 . .
    H H2A 0.7669 0.6658 0.5459 0.024 Uiso calc R 1 . .
    H H2B 0.9471 0.6343 0.5580 0.024 Uiso calc R 1 . .
    C C3 0.8164(3) 0.6126(2) 0.67035(16) 0.0196(5) Uani d . 1 . .
    C C4 0.6285(3) 0.5481(2) 0.68353(16) 0.0194(5) Uani d . 1 . .
    H H4A 0.6216 0.5463 0.7492 0.023 Uiso calc R 1 . .
    H H4B 0.5510 0.5936 0.6612 0.023 Uiso calc R 1 . .
    C C5 0.5629(3) 0.4234(2) 0.63549(15) 0.0171(5) Uani d . 1 . .
    C C6 0.6129(3) 0.3925(2) 0.54951(15) 0.0172(5) Uani d . 1 . .
    C C7 0.9431(3) 0.5538(2) 0.71398(17) 0.0267(6) Uani d . 1 . .
    H H7A 1.0631 0.5981 0.7068 0.040 Uiso calc R 1 . .
    H H7B 0.9162 0.4717 0.6845 0.040 Uiso calc R 1 . .
    H H7C 0.9316 0.5539 0.7787 0.040 Uiso calc R 1 . .
    C C8 0.8613(3) 0.7423(2) 0.71367(18) 0.0287(6) Uani d . 1 . .
    H H8A 0.7759 0.7784 0.6875 0.043 Uiso calc R 1 . .
    H H8B 0.9786 0.7862 0.7020 0.043 Uiso calc R 1 . .
    H H8C 0.8583 0.7453 0.7793 0.043 Uiso calc R 1 . .
    C C9 0.5497(3) 0.2747(2) 0.49803(16) 0.0190(5) Uani d . 1 . .
    C C10 0.5389(3) 0.0919(2) 0.36124(17) 0.0244(5) Uani d . 1 . .
    H H10A 0.5476 0.0477 0.4134 0.029 Uiso calc R 1 . .
    H H10B 0.4137 0.0750 0.3380 0.029 Uiso calc R 1 . .
    C C11 0.6358(3) 0.0527(2) 0.28703(16) 0.0239(5) Uani d . 1 . .
    H H11A 0.7599 0.0693 0.3121 0.029 Uiso calc R 1 . .
    H H11B 0.5864 -0.0344 0.2699 0.029 Uiso calc R 1 . .
    C C12 0.6282(3) 0.1122(2) 0.20152(16) 0.0257(6) Uani d . 1 . .
    H H12A 0.5043 0.0984 0.1771 0.031 Uiso calc R 1 . .
    H H12B 0.6827 0.1991 0.2176 0.031 Uiso calc R 1 . .
    C C13 0.7204(3) 0.0665(2) 0.12828(17) 0.0269(6) Uani d . 1 . .
    H H13A 0.6626 -0.0198 0.1105 0.032 Uiso calc R 1 . .
    H H13B 0.8429 0.0771 0.1537 0.032 Uiso calc R 1 . .
    C C14 0.7206(4) 0.1286(2) 0.04413(17) 0.0285(6) Uani d . 1 . .
    H H14A 0.5981 0.1159 0.0176 0.034 Uiso calc R 1 . .
    H H14B 0.7748 0.2153 0.0622 0.034 Uiso calc R 1 . .
    C C15 0.8177(4) 0.0858(3) -0.02797(17) 0.0303(6) Uani d . 1 . .
    H H15A 0.7686 -0.0016 -0.0433 0.036 Uiso calc R 1 . .
    H H15B 0.9421 0.1036 -0.0029 0.036 Uiso calc R 1 . .
    C C16 0.8069(4) 0.1428(2) -0.11419(17) 0.0283(6) Uani d . 1 . .
    H H16A 0.8577 0.2301 -0.0989 0.034 Uiso calc R 1 . .
    H H16B 0.6822 0.1263 -0.1384 0.034 Uiso calc R 1 . .
    C C17 0.9010(4) 0.0991(3) -0.18796(17) 0.0292(6) Uani d . 1 . .
    H H17A 1.0267 0.1187 -0.1648 0.035 Uiso calc R 1 . .
    H H17B 0.8537 0.0114 -0.2016 0.035 Uiso calc R 1 . .
    C C18 0.8831(3) 0.1527(2) -0.27507(17) 0.0275(6) Uani d . 1 . .
    H H18A 0.7572 0.1372 -0.2961 0.033 Uiso calc R 1 . .
    H H18B 0.9363 0.2401 -0.2618 0.033 Uiso calc R 1 . .
    C C19 0.9672(3) 0.1054(3) -0.35106(17) 0.0289(6) Uani d . 1 . .
    H H19A 0.9186 0.0176 -0.3625 0.035 Uiso calc R 1 . .
    H H19B 1.0944 0.1251 -0.3317 0.035 Uiso calc R 1 . .
    C C20 0.9383(4) 0.1558(3) -0.4385(2) 0.0415(7) Uani d . 1 . .
    H H20A 0.9946 0.1220 -0.4853 0.062 Uiso calc R 1 . .
    H H20B 0.9890 0.2426 -0.4282 0.062 Uiso calc R 1 . .
    H H20C 0.8126 0.1355 -0.4586 0.062 Uiso calc R 1 . .
    C C21 0.3982(3) 0.3639(2) 0.76329(16) 0.0223(5) Uani d . 1 . .
    C C22 0.2948(3) 0.4369(3) 0.77828(18) 0.0321(6) Uani d . 1 . .
    H H22 0.2631 0.4780 0.7313 0.039 Uiso calc R 1 . .
    C C23 0.2372(4) 0.4502(3) 0.86191(18) 0.0358(7) Uani d . 1 . .
    H H23 0.1667 0.5011 0.8728 0.043 Uiso calc R 1 . .
    C C24 0.2825(3) 0.3895(3) 0.92928(17) 0.0302(6) Uani d . 1 . .
    C C25 0.3827(4) 0.3158(3) 0.91502(19) 0.0395(7) Uani d . 1 . .
    H H25 0.4117 0.2735 0.9619 0.047 Uiso calc R 1 . .
    C C26 0.4422(4) 0.3029(2) 0.83136(18) 0.0342(7) Uani d . 1 . .
    H H26 0.5132 0.2522 0.8210 0.041 Uiso calc R 1 . .
loop_
    _atom_site_aniso_label
    _atom_site_aniso_U_11
    _atom_site_aniso_U_22
    _atom_site_aniso_U_33
    _atom_site_aniso_U_12
    _atom_site_aniso_U_13
    _atom_site_aniso_U_23
    Br1 0.0475(2) 0.0680(3) 0.02154(15) 0.00315(17) 0.01392(13) 0.00077(14)
    S1 0.0220(3) 0.0169(3) 0.0192(3) 0.0037(2) 0.0035(2) 0.0015(2)
    S2 0.0276(3) 0.0168(3) 0.0307(3) 0.0012(3) 0.0111(3) 0.0029(3)
    N1 0.0266(11) 0.0189(11) 0.0226(11) 0.0046(9) 0.0089(9) 0.0035(9)
    O1 0.0282(9) 0.0220(9) 0.0202(9) 0.0019(8) 0.0076(7) 0.0037(7)
    C1 0.0145(11) 0.0183(12) 0.0199(12) 0.0048(9) 0.0012(9) 0.0028(9)
    C2 0.0210(12) 0.0176(12) 0.0196(12) 0.0035(10) 0.0021(9) 0.0046(9)
    C3 0.0167(11) 0.0206(12) 0.0199(12) 0.0038(10) 0.0016(9) 0.0015(10)
    C4 0.0197(12) 0.0206(12) 0.0181(11) 0.0052(10) 0.0039(9) 0.0039(9)
    C5 0.0130(11) 0.0190(12) 0.0203(11) 0.0060(9) 0.0004(9) 0.0052(9)
    C6 0.0166(11) 0.0161(12) 0.0188(11) 0.0042(9) 0.0017(9) 0.0045(9)
    C7 0.0203(12) 0.0363(15) 0.0223(13) 0.0068(11) 0.0011(10) 0.0052(11)
    C8 0.0284(14) 0.0232(14) 0.0290(14) 0.0002(11) 0.0056(11) -0.0017(11)
    C9 0.0181(11) 0.0215(12) 0.0191(11) 0.0080(10) 0.0020(9) 0.0051(10)
    C10 0.0287(13) 0.0166(12) 0.0244(13) 0.0024(11) 0.0029(10) 0.0001(10)
    C11 0.0282(13) 0.0164(12) 0.0252(13) 0.0055(11) 0.0023(10) -0.0015(10)
    C12 0.0285(14) 0.0245(13) 0.0217(13) 0.0062(11) 0.0009(10) -0.0014(10)
    C13 0.0279(14) 0.0251(14) 0.0242(13) 0.0050(11) 0.0006(10) -0.0018(11)
    C14 0.0322(14) 0.0279(14) 0.0247(13) 0.0093(12) 0.0025(11) 0.0011(11)
    C15 0.0319(15) 0.0364(16) 0.0232(14) 0.0118(13) 0.0024(11) 0.0028(12)
    C16 0.0295(14) 0.0286(14) 0.0263(14) 0.0084(12) 0.0031(11) 0.0016(11)
    C17 0.0281(14) 0.0340(15) 0.0247(13) 0.0076(12) 0.0029(11) 0.0051(11)
    C18 0.0272(13) 0.0244(14) 0.0287(14) 0.0039(11) 0.0044(11) 0.0042(11)
    C19 0.0242(13) 0.0350(15) 0.0283(14) 0.0080(12) 0.0050(11) 0.0093(12)
    C20 0.0422(17) 0.052(2) 0.0341(16) 0.0140(15) 0.0125(13) 0.0174(14)
    C21 0.0205(12) 0.0229(13) 0.0200(12) 0.0001(10) 0.0048(10) 0.0025(10)
    C22 0.0301(14) 0.0501(18) 0.0248(14) 0.0212(14) 0.0083(11) 0.0132(13)
    C23 0.0282(14) 0.058(2) 0.0278(14) 0.0222(14) 0.0086(12) 0.0060(14)
    C24 0.0271(14) 0.0384(16) 0.0191(13) -0.0008(12) 0.0069(10) 0.0032(11)
    C25 0.060(2) 0.0362(17) 0.0251(14) 0.0145(16) 0.0092(14) 0.0122(13)
    C26 0.0531(18) 0.0269(15) 0.0288(15) 0.0181(14) 0.0102(13) 0.0094(12)
loop_
    _geom_bond_atom_site_label_1
    _geom_bond_atom_site_label_2
    _geom_bond_site_symmetry_2
    _geom_bond_distance
    _geom_bond_publ_flag
    Br1 C24 . 1.898(3) ?
    S1 C9 . 1.758(2) ?
    S1 C10 . 1.813(2) ?
    S2 C9 . 1.687(2) ?
    N1 C5 . 1.328(3) ?
    N1 C21 . 1.427(3) ?
    N1 H1 . 0.882(10) ?
    O1 C1 . 1.226(3) ?
    C1 C6 . 1.475(3) ?
    C1 C2 . 1.505(3) ?
    C2 C3 . 1.525(3) ?
    C2 H2A . 0.9900 ?
    C2 H2B . 0.9900 ?
    C3 C7 . 1.524(3) ?
    C3 C4 . 1.529(3) ?
    C3 C8 . 1.530(3) ?
    C4 C5 . 1.496(3) ?
    C4 H4A . 0.9900 ?
    C4 H4B . 0.9900 ?
    C5 C6 . 1.425(3) ?
    C6 C9 . 1.447(3) ?
    C7 H7A . 0.9800 ?
    C7 H7B . 0.9800 ?
    C7 H7C . 0.9800 ?
    C8 H8A . 0.9800 ?
    C8 H8B . 0.9800 ?
    C8 H8C . 0.9800 ?
    C10 C11 . 1.521(3) ?
    C10 H10A . 0.9900 ?
    C10 H10B . 0.9900 ?
    C11 C12 . 1.524(3) ?
    C11 H11A . 0.9900 ?
    C11 H11B . 0.9900 ?
    C12 C13 . 1.517(3) ?
    C12 H12A . 0.9900 ?
    C12 H12B . 0.9900 ?
    C13 C14 . 1.520(4) ?
    C13 H13A . 0.9900 ?
    C13 H13B . 0.9900 ?
    C14 C15 . 1.517(4) ?
    C14 H14A . 0.9900 ?
    C14 H14B . 0.9900 ?
    C15 C16 . 1.520(4) ?
    C15 H15A . 0.9900 ?
    C15 H15B . 0.9900 ?
    C16 C17 . 1.523(4) ?
    C16 H16A . 0.9900 ?
    C16 H16B . 0.9900 ?
    C17 C18 . 1.517(4) ?
    C17 H17A . 0.9900 ?
    C17 H17B . 0.9900 ?
    C18 C19 . 1.514(4) ?
    C18 H18A . 0.9900 ?
    C18 H18B . 0.9900 ?
    C19 C20 . 1.516(4) ?
    C19 H19A . 0.9900 ?
    C19 H19B . 0.9900 ?
    C20 H20A . 0.9800 ?
    C20 H20B . 0.9800 ?
    C20 H20C . 0.9800 ?
    C21 C22 . 1.376(4) ?
    C21 C26 . 1.381(4) ?
    C22 C23 . 1.382(4) ?
    C22 H22 . 0.9500 ?
    C23 C24 . 1.375(4) ?
    C23 H23 . 0.9500 ?
    C24 C25 . 1.361(4) ?
    C25 C26 . 1.389(4) ?
    C25 H25 . 0.9500 ?
    C26 H26 . 0.9500 ?
loop_
    _geom_angle_atom_site_label_1
    _geom_angle_atom_site_label_2
    _geom_angle_atom_site_label_3
    _geom_angle_site_symmetry_1
    _geom_angle_site_symmetry_3
    _geom_angle
    _geom_angle_publ_flag
    C9 S1 C10 . . 103.12(11) ?
    C5 N1 C21 . . 127.6(2) ?
    C5 N1 H1 . . 117(2) ?
    C21 N1 H1 . . 116(2) ?
    O1 C1 C6 . . 121.4(2) ?
    O1 C1 C2 . . 117.4(2) ?
    C6 C1 C2 . . 121.1(2) ?
    C1 C2 C3 . . 115.96(19) ?
    C1 C2 H2A . . 108.3 ?
    C3 C2 H2A . . 108.3 ?
    C1 C2 H2B . . 108.3 ?
    C3 C2 H2B . . 108.3 ?
    H2A C2 H2B . . 107.4 ?
    C2 C3 C7 . . 111.1(2) ?
    C2 C3 C4 . . 107.11(19) ?
    C7 C3 C4 . . 110.6(2) ?
    C2 C3 C8 . . 109.5(2) ?
    C7 C3 C8 . . 109.9(2) ?
    C4 C3 C8 . . 108.6(2) ?
    C5 C4 C3 . . 113.52(19) ?
    C5 C4 H4A . . 108.9 ?
    C3 C4 H4A . . 108.9 ?
    C5 C4 H4B . . 108.9 ?
    C3 C4 H4B . . 108.9 ?
    H4A C4 H4B . . 107.7 ?
    N1 C5 C6 . . 122.4(2) ?
    N1 C5 C4 . . 116.4(2) ?
    C6 C5 C4 . . 121.3(2) ?
    C5 C6 C9 . . 124.1(2) ?
    C5 C6 C1 . . 116.5(2) ?
    C9 C6 C1 . . 119.4(2) ?
    C3 C7 H7A . . 109.5 ?
    C3 C7 H7B . . 109.5 ?
    H7A C7 H7B . . 109.5 ?
    C3 C7 H7C . . 109.5 ?
    H7A C7 H7C . . 109.5 ?
    H7B C7 H7C . . 109.5 ?
    C3 C8 H8A . . 109.5 ?
    C3 C8 H8B . . 109.5 ?
    H8A C8 H8B . . 109.5 ?
    C3 C8 H8C . . 109.5 ?
    H8A C8 H8C . . 109.5 ?
    H8B C8 H8C . . 109.5 ?
    C6 C9 S2 . . 125.08(18) ?
    C6 C9 S1 . . 117.86(17) ?
    S2 C9 S1 . . 117.06(14) ?
    C11 C10 S1 . . 108.50(16) ?
    C11 C10 H10A . . 110.0 ?
    S1 C10 H10A . . 110.0 ?
    C11 C10 H10B . . 110.0 ?
    S1 C10 H10B . . 110.0 ?
    H10A C10 H10B . . 108.4 ?
    C12 C11 C10 . . 115.1(2) ?
    C12 C11 H11A . . 108.5 ?
    C10 C11 H11A . . 108.5 ?
    C12 C11 H11B . . 108.5 ?
    C10 C11 H11B . . 108.5 ?
    H11A C11 H11B . . 107.5 ?
    C13 C12 C11 . . 113.1(2) ?
    C13 C12 H12A . . 109.0 ?
    C11 C12 H12A . . 109.0 ?
    C13 C12 H12B . . 109.0 ?
    C11 C12 H12B . . 109.0 ?
    H12A C12 H12B . . 107.8 ?
    C12 C13 C14 . . 113.6(2) ?
    C12 C13 H13A . . 108.8 ?
    C14 C13 H13A . . 108.8 ?
    C12 C13 H13B . . 108.8 ?
    C14 C13 H13B . . 108.8 ?
    H13A C13 H13B . . 107.7 ?
    C15 C14 C13 . . 113.7(2) ?
    C15 C14 H14A . . 108.8 ?
    C13 C14 H14A . . 108.8 ?
    C15 C14 H14B . . 108.8 ?
    C13 C14 H14B . . 108.8 ?
    H14A C14 H14B . . 107.7 ?
    C14 C15 C16 . . 113.2(2) ?
    C14 C15 H15A . . 108.9 ?
    C16 C15 H15A . . 108.9 ?
    C14 C15 H15B . . 108.9 ?
    C16 C15 H15B . . 108.9 ?
    H15A C15 H15B . . 107.7 ?
    C15 C16 C17 . . 113.9(2) ?
    C15 C16 H16A . . 108.8 ?
    C17 C16 H16A . . 108.8 ?
    C15 C16 H16B . . 108.8 ?
    C17 C16 H16B . . 108.8 ?
    H16A C16 H16B . . 107.7 ?
    C18 C17 C16 . . 113.4(2) ?
    C18 C17 H17A . . 108.9 ?
    C16 C17 H17A . . 108.9 ?
    C18 C17 H17B . . 108.9 ?
    C16 C17 H17B . . 108.9 ?
    H17A C17 H17B . . 107.7 ?
    C19 C18 C17 . . 114.3(2) ?
    C19 C18 H18A . . 108.7 ?
    C17 C18 H18A . . 108.7 ?
    C19 C18 H18B . . 108.7 ?
    C17 C18 H18B . . 108.7 ?
    H18A C18 H18B . . 107.6 ?
    C18 C19 C20 . . 112.9(2) ?
    C18 C19 H19A . . 109.0 ?
    C20 C19 H19A . . 109.0 ?
    C18 C19 H19B . . 109.0 ?
    C20 C19 H19B . . 109.0 ?
    H19A C19 H19B . . 107.8 ?
    C19 C20 H20A . . 109.5 ?
    C19 C20 H20B . . 109.5 ?
    H20A C20 H20B . . 109.5 ?
    C19 C20 H20C . . 109.5 ?
    H20A C20 H20C . . 109.5 ?
    H20B C20 H20C . . 109.5 ?
    C22 C21 C26 . . 120.0(2) ?
    C22 C21 N1 . . 121.8(2) ?
    C26 C21 N1 . . 118.1(2) ?
    C21 C22 C23 . . 119.9(3) ?
    C21 C22 H22 . . 120.1 ?
    C23 C22 H22 . . 120.1 ?
    C24 C23 C22 . . 119.6(3) ?
    C24 C23 H23 . . 120.2 ?
    C22 C23 H23 . . 120.2 ?
    C25 C24 C23 . . 121.1(3) ?
    C25 C24 Br1 . . 119.6(2) ?
    C23 C24 Br1 . . 119.3(2) ?
    C24 C25 C26 . . 119.5(3) ?
    C24 C25 H25 . . 120.3 ?
    C26 C25 H25 . . 120.3 ?
    C21 C26 C25 . . 119.9(3) ?
    C21 C26 H26 . . 120.0 ?
    C25 C26 H26 . . 120.0 ?
loop_
    _geom_torsion_atom_site_label_1
    _geom_torsion_atom_site_label_2
    _geom_torsion_atom_site_label_3
    _geom_torsion_atom_site_label_4
    _geom_torsion_site_symmetry_1
    _geom_torsion_site_symmetry_2
    _geom_torsion_site_symmetry_3
    _geom_torsion_site_symmetry_4
    _geom_torsion
    _geom_torsion_publ_flag
    O1 C1 C2 C3 . . . . -164.4(2) ?
    C6 C1 C2 C3 . . . . 16.5(3) ?
    C1 C2 C3 C7 . . . . 74.2(3) ?
    C1 C2 C3 C4 . . . . -46.7(3) ?
    C1 C2 C3 C8 . . . . -164.2(2) ?
    C2 C3 C4 C5 . . . . 55.8(3) ?
    C7 C3 C4 C5 . . . . -65.4(3) ?
    C8 C3 C4 C5 . . . . 174.0(2) ?
    C21 N1 C5 C6 . . . . 179.2(2) ?
    C21 N1 C5 C4 . . . . -1.1(4) ?
    C3 C4 C5 N1 . . . . 144.6(2) ?
    C3 C4 C5 C6 . . . . -35.7(3) ?
    N1 C5 C6 C9 . . . . 1.9(4) ?
    C4 C5 C6 C9 . . . . -177.8(2) ?
    N1 C5 C6 C1 . . . . -178.2(2) ?
    C4 C5 C6 C1 . . . . 2.1(3) ?
    O1 C1 C6 C5 . . . . -171.3(2) ?
    C2 C1 C6 C5 . . . . 7.8(3) ?
    O1 C1 C6 C9 . . . . 8.6(3) ?
    C2 C1 C6 C9 . . . . -172.3(2) ?
    C5 C6 C9 S2 . . . . 4.4(3) ?
    C1 C6 C9 S2 . . . . -175.45(17) ?
    C5 C6 C9 S1 . . . . -175.79(18) ?
    C1 C6 C9 S1 . . . . 4.4(3) ?
    C10 S1 C9 C6 . . . . 174.90(18) ?
    C10 S1 C9 S2 . . . . -5.28(17) ?
    C9 S1 C10 C11 . . . . -166.51(17) ?
    S1 C10 C11 C12 . . . . -61.2(2) ?
    C10 C11 C12 C13 . . . . -177.7(2) ?
    C11 C12 C13 C14 . . . . -177.6(2) ?
    C12 C13 C14 C15 . . . . 178.2(2) ?
    C13 C14 C15 C16 . . . . 176.2(2) ?
    C14 C15 C16 C17 . . . . -179.0(2) ?
    C15 C16 C17 C18 . . . . 177.6(2) ?
    C16 C17 C18 C19 . . . . -176.8(2) ?
    C17 C18 C19 C20 . . . . 176.9(2) ?
    C5 N1 C21 C22 . . . . 65.1(4) ?
    C5 N1 C21 C26 . . . . -117.8(3) ?
    C26 C21 C22 C23 . . . . 0.9(4) ?
    N1 C21 C22 C23 . . . . 177.9(2) ?
    C21 C22 C23 C24 . . . . -0.6(4) ?
    C22 C23 C24 C25 . . . . -0.3(4) ?
    C22 C23 C24 Br1 . . . . -179.5(2) ?
    C23 C24 C25 C26 . . . . 0.9(4) ?
    Br1 C24 C25 C26 . . . . -179.9(2) ?
    C22 C21 C26 C25 . . . . -0.3(4) ?
    N1 C21 C26 C25 . . . . -177.4(2) ?
    C24 C25 C26 C21 . . . . -0.6(4) ?
loop_
    _geom_hbond_atom_site_label_D
    _geom_hbond_atom_site_label_H
    _geom_hbond_atom_site_label_A
    _geom_hbond_site_symmetry_A
    _geom_hbond_distance_DH
    _geom_hbond_distance_HA
    _geom_hbond_distance_DA
    _geom_hbond_angle_DHA
    _geom_hbond_publ_flag
    N1 H1 S2 . 0.880(10)
                       2.105(19) 2.876(2) 146(3) yes
