# Supplementary material for: n-Undeca­nyl 2-(4-bromo­anilino)-4,4-dimethyl-6-oxocyclo­hex-1-ene­carbodithio­ate
Source: Acta Crystallogr Sect E Struct Rep Online. 2009 Feb 25;65(Pt 3):o600. doi: 10.1107/S1600536809006175 (PMC2968570; doi:10.1107/S1600536809006175)
Supplement: Supplementary file 2 [file e-65-0o600-Isup2.hkl]

# 
# h,k,l, Fc-squared, Fo-squared, sigma(Fo-squared) and status flag 
# 
data_I
_shelx_title '  P-1' 
_shelx_refln_list_code          4 
_shelx_F_calc_maximum      208.31 
_exptl_crystal_F_000       552.00 
_reflns_d_resolution_high  0.7697 
 
loop_ 
 _symmetry_equiv_pos_as_xyz 
 'x, y, z' 
 '-x, -y, -z' 
 
_cell_length_a     8.0469 
_cell_length_b    11.8346 
_cell_length_c    14.9374 
_cell_angle_alpha  95.863 
_cell_angle_beta   95.414 
_cell_angle_gamma 106.595 
 
_shelx_F_squared_multiplier     1.000 
 
loop_ 
 _refln_index_h 
 _refln_index_k 
 _refln_index_l 
 _refln_F_squared_calc 
 _refln_F_squared_meas 
 _refln_F_squared_sigma 
 _refln_observed_status 
   1   0   0     2664.08     2823.74     31.86 o 
   2   0   0     3752.94     3977.45     45.17 o 
   3   0   0      519.45      523.64      8.87 o 
   4   0   0      345.94      349.46      8.72 o 
   5   0   0     4108.33     4194.50     44.74 o 
   6   0   0      152.54      193.64     10.24 o 
   7   0   0      396.57      390.21     19.55 o 
   8   0   0        3.14       -8.76     27.22 o 
   9   0   0      106.67      100.99     18.01 o 
 -10   1   0       14.73       15.95     23.85 o 
  -9   1   0      329.88      330.08     22.21 o 
  -8   1   0      505.99      496.29     27.42 o 
  -7   1   0      155.58      163.00     10.84 o 
  -6   1   0       74.66       78.29      7.60 o 
  -5   1   0      564.51      563.03     12.04 o 
  -4   1   0     5797.71     5948.45     69.24 o 
  -3   1   0      653.35      597.38     11.24 o 
  -2   1   0     5902.21     6129.77     68.31 o 
  -1   1   0      576.55      562.28     10.27 o 
   0   1   0     4815.15     2235.91     47.70 o 
   1   1   0      221.69      216.09      7.54 o 
   2   1   0     2869.92     2986.29     33.64 o 
   3   1   0     2463.55     2523.89     26.86 o 
   4   1   0      192.04      173.04      6.58 o 
   5   1   0     1282.78     1303.15     18.49 o 
   6   1   0       26.56       31.28      7.92 o 
   7   1   0      113.96      111.23     14.18 o 
   8   1   0        2.48        8.52     13.32 o 
   9   1   0      143.72      161.32     19.70 o 
 -10   2   0      156.22      176.32     29.23 o 
  -9   2   0       20.06        9.80     20.60 o 
  -8   2   0        1.07       -3.51     12.02 o 
  -7   2   0      871.28      878.59     18.09 o 
  -6   2   0      544.72      526.41     20.71 o 
  -5   2   0       22.36       29.92      6.50 o 
  -4   2   0     4491.68     4549.98     54.99 o 
  -3   2   0      140.65      170.08      8.72 o 
  -2   2   0    15913.53    16117.30    216.29 o 
  -1   2   0    15934.72    16072.67    137.11 o 
   0   2   0     1461.80     1444.75     17.34 o 
   1   2   0    34165.39    35490.01    446.31 o 
   2   2   0        1.40        3.51      4.63 o 
   3   2   0     1775.02     1691.62     28.84 o 
   4   2   0      240.55      242.30      9.35 o 
   5   2   0       82.31       93.26     12.61 o 
   6   2   0       67.17       71.16     11.66 o 
   7   2   0      384.90      385.89     19.74 o 
   8   2   0      301.23      334.79     21.07 o 
   9   2   0       29.30       45.72     17.73 o 
 -10   3   0       75.32       75.94     26.02 o 
  -9   3   0        0.73      -27.44     18.30 o 
  -8   3   0      420.97      411.65     24.69 o 
  -7   3   0      184.93      200.17     27.85 o 
  -6   3   0     2691.12     2648.33     47.37 o 
  -5   3   0      142.97      116.17     10.86 o 
  -4   3   0      630.40      649.61     17.69 o 
  -3   3   0     3040.51     3157.63     49.11 o 
  -2   3   0      429.43      426.68     11.54 o 
  -1   3   0      135.86      136.66      4.66 o 
   0   3   0     1711.33     1712.36     32.52 o 
   1   3   0     5440.51     5627.17     75.81 o 
   2   3   0       81.31       93.28      6.75 o 
   3   3   0       79.77       85.44     11.00 o 
   4   3   0      599.31      590.65     17.88 o 
   5   3   0       85.78       69.69     10.55 o 
   6   3   0      284.55      310.08     17.21 o 
   7   3   0       48.61       31.35     19.24 o 
   8   3   0        0.71      -10.35     14.20 o 
   9   3   0       90.37       65.86     18.82 o 
 -10   4   0      142.36      142.16     28.19 o 
  -9   4   0      197.81      210.43     16.43 o 
  -8   4   0      303.00      313.95     46.39 o 
  -7   4   0       55.16       65.29     24.24 o 
  -6   4   0      470.07      482.64     19.69 o 
  -5   4   0      568.46      537.81     18.45 o 
  -4   4   0       43.24       43.39      7.96 o 
  -3   4   0     2675.67     2763.52     45.27 o 
  -2   4   0        3.39        3.74      2.60 o 
  -1   4   0     6008.57     5908.70     66.88 o 
   0   4   0     6065.83     6408.90     94.87 o 
   1   4   0     2022.21     2079.46     26.26 o 
   2   4   0      211.32      210.53     10.73 o 
   3   4   0      216.61      211.18     10.95 o 
   4   4   0      256.86      270.39     18.43 o 
   5   4   0      731.95      760.23     23.10 o 
   6   4   0      563.08      537.94     28.66 o 
   7   4   0        2.49        0.30     13.35 o 
   8   4   0      261.75      261.31     21.82 o 
 -10   5   0      314.69      296.34     32.66 o 
  -9   5   0       88.39       90.13     18.67 o 
  -8   5   0      162.71      160.80     18.14 o 
  -7   5   0        2.97       -2.00     12.62 o 
  -6   5   0        5.03      -11.24     10.56 o 
  -5   5   0     1182.68     1212.98     28.62 o 
  -4   5   0      264.69      303.41     14.42 o 
  -3   5   0     2955.82     2981.88     49.36 o 
  -2   5   0      856.76      873.32     22.70 o 
  -1   5   0       11.60        7.27      5.70 o 
   0   5   0      115.85      136.77     12.33 o 
   1   5   0      723.18      785.82     14.52 o 
   2   5   0     7369.65     7541.81    104.02 o 
   3   5   0       20.15       22.52      8.04 o 
   4   5   0      268.89      278.85     14.82 o 
   5   5   0      493.87      463.34     25.98 o 
   6   5   0      177.63      156.67     15.83 o 
   7   5   0      228.94      235.32     19.47 o 
   8   5   0       71.88       59.06     27.60 o 
 -10   6   0       15.91       32.48     26.20 o 
  -9   6   0       76.45       65.28     18.84 o 
  -8   6   0       19.41       21.24     15.82 o 
  -7   6   0      837.02      873.56     28.77 o 
  -6   6   0      615.70      606.73     23.24 o 
  -5   6   0       35.70       32.35     12.45 o 
  -4   6   0      345.04      363.00     16.06 o 
  -3   6   0       16.34       19.20      8.18 o 
  -2   6   0     3018.90     3117.72     38.46 o 
  -1   6   0      203.75      210.63     42.76 o 
   0   6   0     3276.36     3598.55     56.97 o 
   1   6   0      964.98     1103.07     22.80 o 
   2   6   0        5.66       -1.06      5.41 o 
   3   6   0      754.47      723.03     15.66 o 
   4   6   0      204.78      212.60     15.03 o 
   5   6   0      309.85      342.31     18.78 o 
   6   6   0      279.26      297.94     37.81 o 
   7   6   0       16.38       35.87     16.43 o 
 -10   7   0        4.13       11.09     21.55 o 
  -9   7   0      234.71      197.75     22.65 o 
  -8   7   0       54.35       66.40     17.84 o 
  -7   7   0      238.97      293.94     20.78 o 
  -6   7   0        1.06       -8.17     11.22 o 
  -5   7   0      192.34      241.06     16.60 o 
  -4   7   0       57.11       55.30     10.50 o 
  -3   7   0     2326.87     2368.74     31.13 o 
  -2   7   0     4076.30     4085.43     49.67 o 
  -1   7   0       11.28       -2.57      8.58 o 
   0   7   0     1193.94     1163.62     24.78 o 
   1   7   0       20.30       22.60      7.78 o 
   2   7   0     2465.00     2536.90     34.95 o 
   3   7   0     2395.33     2318.44     43.99 o 
   4   7   0      495.65      527.25     22.61 o 
   5   7   0      296.39      322.40     19.97 o 
   6   7   0       82.71       61.07     16.16 o 
   7   7   0       53.33       37.19     18.05 o 
 -10   8   0        5.09       -2.49     20.87 o 
  -9   8   0      178.08      186.62     23.67 o 
  -8   8   0      212.03      223.65     22.45 o 
  -7   8   0       30.54       13.21     15.17 o 
  -6   8   0      655.00      621.34     26.19 o 
  -5   8   0       11.32        5.54     11.77 o 
  -4   8   0     1232.72     1263.10     31.48 o 
  -3   8   0      194.26      231.00     14.41 o 
  -2   8   0        8.74       13.90      5.80 o 
  -1   8   0     1529.77     1625.23     32.33 o 
   0   8   0      443.07      468.08     17.86 o 
   1   8   0      969.10      946.35     23.93 o 
   2   8   0      324.02      366.17     16.01 o 
   3   8   0      249.40      281.66     17.42 o 
   4   8   0       72.96       89.16     14.56 o 
   5   8   0       24.05       15.67     14.81 o 
   6   8   0       58.71      103.82     30.67 o 
  -9   9   0       12.37       -8.01     19.94 o 
  -8   9   0      138.30      138.42     29.02 o 
  -7   9   0       20.67       19.59     16.44 o 
  -6   9   0      224.99      242.76     20.25 o 
  -5   9   0      112.21       93.68     15.46 o 
  -4   9   0      107.57      114.84     15.01 o 
  -3   9   0      960.42      938.18     27.53 o 
  -2   9   0      130.95      116.48      9.24 o 
  -1   9   0      352.05      358.62     18.02 o 
   0   9   0      517.98      537.37     34.65 o 
   1   9   0      805.75      797.73     23.55 o 
   2   9   0      319.78      360.22     29.54 o 
   3   9   0       71.28       43.91     21.23 o 
   4   9   0       51.68       50.13     25.82 o 
   5   9   0      348.77      377.79     23.99 o 
   6   9   0      216.86      225.03     23.22 o 
  -9  10   0       45.10       40.66     22.67 o 
  -8  10   0      504.37      468.59     29.29 o 
  -7  10   0       92.16      101.53     19.79 o 
  -6  10   0       10.47       -2.44     15.30 o 
  -5  10   0       89.16       79.87     16.61 o 
  -4  10   0      548.84      534.23     24.44 o 
  -3  10   0     1362.00     1375.15     34.77 o 
  -2  10   0        8.43        9.14      8.12 o 
  -1  10   0      527.27      542.27     16.67 o 
   0  10   0      114.64      104.70     15.36 o 
   1  10   0      148.84      187.96     15.23 o 
   2  10   0      254.42      259.30     29.45 o 
   3  10   0      110.63      132.86     27.33 o 
   4  10   0      433.30      404.49     37.09 o 
   5  10   0       46.49        8.09     28.55 o 
  -9  11   0        4.85       -8.82     24.21 o 
  -8  11   0       43.00       46.59     21.45 o 
  -7  11   0      152.10      155.68     22.19 o 
  -6  11   0        0.33        2.49     15.96 o 
  -5  11   0      402.06      416.36     24.80 o 
  -4  11   0        1.00      -20.64     13.76 o 
  -3  11   0        1.34      -18.79     15.99 o 
  -2  11   0      467.26      449.53     33.77 o 
  -1  11   0        0.53       -4.48     13.29 o 
   0  11   0       54.53       58.99     17.98 o 
   1  11   0       18.05        2.35     22.18 o 
   2  11   0      100.02       52.40     25.48 o 
   3  11   0       78.86       74.58     28.19 o 
   4  11   0       29.16       11.07     28.46 o 
  -8  12   0        6.89      -29.99     20.00 o 
  -7  12   0       94.44      121.19     22.76 o 
  -6  12   0        6.93        2.48     16.98 o 
  -5  12   0       67.06       79.63     18.86 o 
  -4  12   0        7.49       28.78     20.55 o 
  -3  12   0      113.80      118.22     22.45 o 
  -2  12   0        7.49      -10.46     13.10 o 
  -1  12   0       74.80      107.91     16.27 o 
   0  12   0      415.98      446.61     38.87 o 
   1  12   0       51.37       21.32     25.16 o 
   2  12   0        0.27      -27.83     25.57 o 
   3  12   0       13.14      -22.14     28.23 o 
  -7  13   0        1.92      -24.44     28.03 o 
  -6  13   0       72.12       99.31     22.10 o 
  -5  13   0      105.76       96.72     26.65 o 
  -4  13   0      350.52      357.19     31.98 o 
  -3  13   0       83.52       47.12     22.05 o 
  -2  13   0       40.47       44.97     16.32 o 
  -1  13   0        7.87        4.75     15.74 o 
   0  13   0      121.69      112.44     30.45 o 
   1  13   0        0.74        4.35     25.61 o 
   2  13   0      146.13      193.26     37.20 o 
  -6  14   0        5.31       -6.82     26.97 o 
  -5  14   0       28.56      -17.30     24.98 o 
  -4  14   0      151.89      153.82     29.05 o 
  -3  14   0        1.07       28.77     17.51 o 
  -2  14   0      243.43      233.47     21.91 o 
  -1  14   0      101.31       79.19     30.40 o 
   0  14   0      104.94      140.99     33.38 o 
   1  14   0       64.72       56.97     31.13 o 
  -4  15   0       80.87       78.96     31.03 o 
  -3  15   0        9.62        0.41     18.74 o 
  -2  15   0      733.19      805.51     57.42 o 
   1 -15   1        7.33       11.47     31.03 o 
   2 -15   1      160.02      163.25     22.22 o 
   3 -15   1      105.58      109.23     21.62 o 
   4 -15   1      273.06      254.47     33.93 o 
   5 -15   1       73.04       66.63     29.23 o 
  -1 -14   1       74.39       63.38     31.67 o 
   0 -14   1        1.05       13.42     28.87 o 
   1 -14   1      130.42      181.42     21.23 o 
   2 -14   1       82.47       68.08     25.93 o 
   3 -14   1       10.31       10.79     18.03 o 
   4 -14   1       47.21       90.62     26.25 o 
   5 -14   1       70.77       31.49     26.52 o 
   6 -14   1        8.98       -5.47     26.43 o 
  -2 -13   1        6.10       -3.10     17.29 o 
  -1 -13   1      145.13      137.31     19.31 o 
   0 -13   1        0.27      -16.35     23.85 o 
   1 -13   1       61.10       91.33     16.98 o 
   2 -13   1       80.59       59.65     17.28 o 
   3 -13   1      200.89      201.43     27.01 o 
   4 -13   1      106.78      102.64     25.43 o 
   5 -13   1        1.37       -5.83     22.23 o 
   6 -13   1       69.80       58.59     28.14 o 
   7 -13   1        1.32        4.50     20.82 o 
  -3 -12   1      327.05      319.17     24.50 o 
  -2 -12   1       58.45       77.69     17.48 o 
  -1 -12   1      303.85      350.96     21.24 o 
   0 -12   1      232.97      246.64     14.59 o 
   1 -12   1      136.14      132.45     16.56 o 
   2 -12   1      171.43      200.92     18.01 o 
   3 -12   1       27.65       22.59     19.06 o 
   4 -12   1        4.43       -3.43     19.43 o 
   5 -12   1       21.37       -9.08     20.64 o 
   6 -12   1       74.69       73.56     18.76 o 
   7 -12   1       15.73        5.54     21.28 o 
   8 -12   1        5.03        4.57     21.39 o 
  -4 -11   1      182.18      159.83     32.12 o 
  -3 -11   1        2.99      -25.25     23.17 o 
  -2 -11   1       59.27       62.88     24.80 o 
  -1 -11   1       41.64       13.18     22.75 o 
   0 -11   1      182.51      224.75     13.34 o 
   1 -11   1       94.19      132.94     10.98 o 
   2 -11   1        6.01       -5.38     15.95 o 
   3 -11   1      108.44       85.38     19.88 o 
   4 -11   1      294.57      297.07     27.69 o 
   5 -11   1      157.13      124.06     17.59 o 
   6 -11   1       53.93       39.60     17.65 o 
   7 -11   1        1.03        3.50     18.22 o 
   8 -11   1       26.41       27.51     20.57 o 
   9 -11   1       48.91       35.14     22.61 o 
  -5 -10   1      247.50      243.94     34.69 o 
  -4 -10   1      151.72      127.57     27.83 o 
  -3 -10   1       10.77       17.39     21.55 o 
  -2 -10   1      133.83      138.87     24.35 o 
  -1 -10   1       16.91        5.27     11.40 o 
   0 -10   1      515.79      517.29     16.77 o 
   1 -10   1      278.34      293.09     13.04 o 
   2 -10   1      115.94      114.86     25.68 o 
   3 -10   1      344.12      359.86     26.38 o 
   4 -10   1      826.27      831.14     28.70 o 
   5 -10   1      137.76      109.85     17.04 o 
   6 -10   1        8.42      -13.19     13.99 o 
   7 -10   1      146.42      138.59     22.45 o 
   8 -10   1      149.23      117.84     21.75 o 
   9 -10   1       92.99      137.35     33.79 o 
  -6  -9   1        0.74       -1.77     20.44 o 
  -5  -9   1      212.47      223.35     33.50 o 
  -4  -9   1      707.69      651.05     26.99 o 
  -3  -9   1      375.68      446.46     31.53 o 
  -2  -9   1       15.59       27.59     11.20 o 
  -1  -9   1      169.66      206.88     14.30 o 
   0  -9   1      352.62      329.47     16.16 o 
   1  -9   1      393.78      378.72     19.94 o 
   2  -9   1       52.30       54.26      8.37 o 
   3  -9   1       75.97       65.09     12.83 o 
   4  -9   1      298.76      299.43     26.77 o 
   5  -9   1        4.41        0.77     12.71 o 
   6  -9   1      135.75      171.93     18.70 o 
   7  -9   1        1.81        5.39     16.04 o 
   8  -9   1       13.41       11.99     18.03 o 
   9  -9   1        2.25       -9.96     27.44 o 
  -6  -8   1       52.51       39.99     16.51 o 
  -5  -8   1        8.16       -1.96     13.51 o 
  -4  -8   1      109.28      119.66     29.82 o 
  -3  -8   1       82.94       97.96     17.69 o 
  -2  -8   1        3.20       -0.40      8.94 o 
  -1  -8   1       19.72       36.05     10.39 o 
   0  -8   1      467.22      459.04     17.82 o 
   1  -8   1      399.85      415.59     14.21 o 
   2  -8   1        8.59       -6.05      5.86 o 
   3  -8   1       33.23       33.73      7.60 o 
   4  -8   1       67.35       54.17     11.52 o 
   5  -8   1       83.36       85.39     13.92 o 
   6  -8   1      175.07      185.11     17.24 o 
   7  -8   1      197.36      236.78     20.67 o 
   8  -8   1      504.57      489.03     27.15 o 
   9  -8   1       13.49       -9.71     19.09 o 
  10  -8   1        1.13      -26.24     20.81 o 
  -7  -7   1       30.76       16.62     16.53 o 
  -6  -7   1      211.11      244.19     22.90 o 
  -5  -7   1       47.62       36.26     20.67 o 
  -4  -7   1       50.57       40.40     11.84 o 
  -3  -7   1      228.86      255.46     46.73 o 
  -2  -7   1     1189.27     1159.73     25.20 o 
  -1  -7   1     3113.60     3073.56     49.00 o 
   0  -7   1      205.42      235.63      9.97 o 
   1  -7   1      144.49      146.15     21.11 o 
   2  -7   1       10.69       13.84      4.47 o 
   3  -7   1      518.93      605.77     11.66 o 
   4  -7   1     2408.06     2350.87     45.10 o 
   5  -7   1        0.97      -16.43     18.16 o 
   6  -7   1      414.26      405.49     20.67 o 
   7  -7   1       51.88       73.00     15.77 o 
   8  -7   1       15.86       20.17     20.80 o 
   9  -7   1        3.57        6.57     19.06 o 
  10  -7   1       26.53      -20.94     22.63 o 
  -7  -6   1       12.63       14.28     22.43 o 
  -6  -6   1       35.21       47.02     14.00 o 
  -5  -6   1      198.58      217.03     15.94 o 
  -4  -6   1       40.41       32.49     17.01 o 
  -3  -6   1       53.93       50.39      9.44 o 
  -2  -6   1      200.18      211.05     11.77 o 
  -1  -6   1      309.02      300.86     12.00 o 
   0  -6   1      435.65      393.61     18.27 o 
   1  -6   1       12.93       14.05      4.73 o 
   2  -6   1      926.45      924.54     13.56 o 
   3  -6   1      686.86      666.85     22.30 o 
   4  -6   1      887.27      899.03     23.72 o 
   5  -6   1      291.30      300.60     16.62 o 
   6  -6   1      629.27      559.97     22.65 o 
   7  -6   1       11.17       -3.03     13.13 o 
   8  -6   1       52.77       78.46     24.19 o 
   9  -6   1        7.69       19.30     17.64 o 
  10  -6   1       68.85       72.37     25.88 o 
  -8  -5   1        8.05       -0.10     15.94 o 
  -7  -5   1       21.40       13.65     14.17 o 
  -6  -5   1       61.89       64.50     13.23 o 
  -5  -5   1      344.67      349.36     17.10 o 
  -4  -5   1       54.31       33.54      9.37 o 
  -3  -5   1      522.58      491.39     27.58 o 
  -2  -5   1        5.99       15.80      8.56 o 
  -1  -5   1      235.11      256.50     11.37 o 
   0  -5   1     6576.82     6520.65     72.53 o 
   1  -5   1      843.37      821.43     12.98 o 
   2  -5   1     2691.83     2567.67     27.11 o 
   3  -5   1       76.58       77.18      5.02 o 
   4  -5   1      115.13      121.44      6.35 o 
   5  -5   1      251.53      280.78     15.37 o 
   6  -5   1      136.28      159.11     14.32 o 
   7  -5   1     1066.63     1087.30     30.39 o 
   8  -5   1       29.37        0.41     14.95 o 
   9  -5   1       71.59       51.17     17.28 o 
  10  -5   1       20.47       18.93     24.57 o 
  -8  -4   1        4.50      -15.62     14.28 o 
  -7  -4   1      503.15      483.46     22.73 o 
  -6  -4   1      254.00      258.07     16.34 o 
  -5  -4   1        6.11       14.88      9.12 o 
  -4  -4   1      409.07      399.59     15.81 o 
  -3  -4   1      211.38      207.87     10.38 o 
  -2  -4   1     4131.30     3994.90     47.64 o 
  -1  -4   1        0.86       -1.27      4.62 o 
   0  -4   1     2905.88     2921.07     34.48 o 
   1  -4   1      957.17      924.13     11.77 o 
   2  -4   1      226.33      252.74      7.22 o 
   3  -4   1     2287.43     2233.11     28.68 o 
   4  -4   1       85.73      101.99      9.60 o 
   5  -4   1     1143.27     1168.86     27.01 o 
   6  -4   1        3.23        5.15     14.09 o 
   7  -4   1      424.55      379.02     19.59 o 
   8  -4   1       18.97       24.91     14.88 o 
   9  -4   1        1.42       -9.58     20.24 o 
  10  -4   1        4.19        1.13     23.40 o 
  -9  -3   1        8.65       -9.98     33.86 o 
  -8  -3   1       12.24        6.22     14.37 o 
  -7  -3   1      175.39      180.77     20.62 o 
  -6  -3   1      298.49      320.54     16.61 o 
  -5  -3   1        4.85       -7.42      7.79 o 
  -4  -3   1      803.74      763.46     19.88 o 
  -3  -3   1       34.04       40.11      6.45 o 
  -2  -3   1     1177.31     1112.65     17.00 o 
  -1  -3   1     2627.14     2693.16     31.88 o 
   0  -3   1     2222.31     2380.52     48.56 o 
   1  -3   1      176.71      185.12      4.34 o 
   2  -3   1      457.18      422.63      7.96 o 
   3  -3   1       20.93       11.28      5.27 o 
   4  -3   1      340.53      296.30     12.86 o 
   5  -3   1     2820.19     2923.72     48.84 o 
   6  -3   1       21.23       21.52     10.40 o 
   7  -3   1       24.17       29.86     14.55 o 
   8  -3   1       47.55       55.83     11.61 o 
   9  -3   1      244.15      315.00     30.58 o 
  10  -3   1      160.28      163.58     28.87 o 
  -9  -2   1      136.93      137.42     20.78 o 
  -8  -2   1       20.03        5.47     13.76 o 
  -7  -2   1       38.05       33.82     12.17 o 
  -6  -2   1     1283.85     1229.60     29.33 o 
  -5  -2   1       15.72       41.87      7.01 o 
  -4  -2   1     2745.42     2667.52     42.76 o 
  -3  -2   1      746.95      795.32     21.46 o 
  -2  -2   1     1692.84     1773.52     22.54 o 
  -1  -2   1       88.01       91.20      4.79 o 
   0  -2   1     1451.96     1468.44     30.54 o 
   1  -2   1    43394.46    44576.16    409.09 o 
   2  -2   1     2564.13     2849.28     42.55 o 
   3  -2   1      146.54      159.65     10.59 o 
   4  -2   1     1384.60     1368.98     21.39 o 
   5  -2   1       39.11       29.68      6.62 o 
   6  -2   1     1317.79     1329.60     20.87 o 
   7  -2   1      118.11      145.04     17.57 o 
   8  -2   1       27.30       25.43     14.21 o 
   9  -2   1      130.29      156.76     25.57 o 
  10  -2   1        9.33       -4.11     22.95 o 
  -9  -1   1      161.53      155.87     18.92 o 
  -8  -1   1      623.43      622.54     26.29 o 
  -7  -1   1      195.85      196.84     15.40 o 
  -6  -1   1      211.95      209.97     11.17 o 
  -5  -1   1       88.19       91.81      6.57 o 
  -4  -1   1       43.49       41.23      4.68 o 
  -3  -1   1       72.11       53.52      4.53 o 
  -2  -1   1        4.78        6.49      2.76 o 
  -1  -1   1     1848.23     1822.82     20.90 o 
   0  -1   1      236.76      217.83      6.23 o 
   1  -1   1     1596.34     1656.78     20.17 o 
   2  -1   1     5061.38     5357.45     60.06 o 
   3  -1   1      842.34      840.23     15.05 o 
   4  -1   1      599.00      581.32     12.64 o 
   5  -1   1      417.99      367.19     10.22 o 
   6  -1   1     1502.81     1559.20     27.76 o 
   7  -1   1      123.95      115.52     10.55 o 
   8  -1   1       31.72       30.52     14.08 o 
   9  -1   1        3.16       16.43     15.41 o 
  10  -1   1      326.82      315.18     34.11 o 
  -9   0   1        7.30       25.94     15.28 o 
  -8   0   1      263.87      253.70     18.48 o 
  -7   0   1       34.63       17.31      7.83 o 
  -6   0   1      458.04      472.85     12.61 o 
  -5   0   1       13.50       16.23      6.83 o 
  -4   0   1      918.32      990.99     14.67 o 
  -3   0   1     1707.21     1615.76     21.92 o 
  -2   0   1      621.91      628.34     12.65 o 
  -1   0   1     2433.51     2500.55     27.65 o 
   0   0   1      644.28       -0.41      0.27 o 
   1   0   1     4233.09     4486.39     42.72 o 
   2   0   1    42183.10    44294.23    404.50 o 
   3   0   1     2683.50     2632.70     27.85 o 
   4   0   1     1708.02     1795.24     21.92 o 
   5   0   1       16.14        8.20      5.54 o 
   6   0   1       73.17       77.15      8.24 o 
   7   0   1      223.94      259.72     16.68 o 
   8   0   1      292.62      332.80     39.23 o 
   9   0   1      209.37      209.93     20.67 o 
 -10   1   1       22.26      -31.31     20.87 o 
  -9   1   1       42.18       41.83     21.50 o 
  -8   1   1      204.05      207.30     17.48 o 
  -7   1   1      703.58      699.18     24.26 o 
  -6   1   1      329.57      346.51     11.66 o 
  -5   1   1      342.18      283.37     15.94 o 
  -4   1   1      207.02      202.20      8.09 o 
  -3   1   1       15.68       25.31      4.08 o 
  -2   1   1     1854.96     1905.99     23.45 o 
  -1   1   1        0.07       -1.47      0.98 o 
   0   1   1       37.25       42.85      1.58 o 
   1   1   1      752.11      742.09     12.85 o 
   2   1   1      352.82      344.39      5.62 o 
   3   1   1      373.08      322.02      9.84 o 
   4   1   1        2.81       -0.27      3.65 o 
   5   1   1     1386.17     1429.58     19.41 o 
   6   1   1      270.76      251.83     15.33 o 
   7   1   1      334.53      361.67     32.10 o 
   8   1   1      182.95      221.56     18.90 o 
   9   1   1       36.65       33.19     17.07 o 
 -10   2   1        9.17       20.74     23.90 o 
  -9   2   1      195.50      157.93     25.34 o 
  -8   2   1      157.54      161.49     13.20 o 
  -7   2   1       87.20       89.37     12.89 o 
  -6   2   1       50.31       59.49     10.61 o 
  -5   2   1      379.92      357.89     14.66 o 
  -4   2   1      305.45      300.13     15.68 o 
  -3   2   1     1023.97     1030.76     20.47 o 
  -2   2   1      630.71      614.60     12.46 o 
  -1   2   1      429.71      493.82     10.52 o 
   0   2   1     2028.49     2038.32     24.21 o 
   1   2   1    33818.34    35666.32    367.95 o 
   2   2   1      147.16      156.29      7.89 o 
   3   2   1     4200.60     4339.27     51.38 o 
   4   2   1     2520.59     2448.16     32.86 o 
   5   2   1      651.25      599.62     18.54 o 
   6   2   1      399.75      383.75     22.05 o 
   7   2   1      868.72      883.74     28.92 o 
   8   2   1        3.04        9.54     14.36 o 
   9   2   1      126.52      141.55     20.62 o 
 -10   3   1      173.01      147.72     28.51 o 
  -9   3   1      159.16      195.56     26.70 o 
  -8   3   1       99.42      100.55     15.71 o 
  -7   3   1      122.13      135.24     14.98 o 
  -6   3   1       39.76       51.02     12.20 o 
  -5   3   1      411.89      411.69     16.20 o 
  -4   3   1     2113.90     1992.99     35.70 o 
  -3   3   1     1975.70     2106.89     35.59 o 
  -2   3   1     2437.68     2367.44     37.44 o 
  -1   3   1      211.80      209.13      7.73 o 
   0   3   1     1794.20     1861.74     23.46 o 
   1   3   1      227.52      210.14      6.16 o 
   2   3   1     1706.68     1588.52     27.58 o 
   3   3   1     6531.94     6637.62     92.09 o 
   4   3   1      122.55      134.33     11.87 o 
   5   3   1       75.49       64.30     10.77 o 
   6   3   1      761.05      702.94     24.39 o 
   7   3   1        3.56        7.26     13.03 o 
   8   3   1      195.90      199.79     19.81 o 
   9   3   1       45.45       43.86     19.20 o 
 -10   4   1        0.65      -10.71     22.32 o 
  -9   4   1        0.46        5.61     21.25 o 
  -8   4   1      120.91      124.25     16.80 o 
  -7   4   1       39.94       42.56     13.03 o 
  -6   4   1      781.11      754.75     23.65 o 
  -5   4   1       16.85       25.76      9.06 o 
  -4   4   1        6.48       11.42      8.67 o 
  -3   4   1     3279.15     3349.26     53.03 o 
  -2   4   1      205.81      212.69      9.91 o 
  -1   4   1     2850.24     2836.37     58.00 o 
   0   4   1     1743.86     1741.80     23.38 o 
   1   4   1     3530.74     3600.65     42.04 o 
   2   4   1    11762.23    12351.02    131.13 o 
   3   4   1     1918.94     1940.49     52.56 o 
   4   4   1      602.67      551.81     19.08 o 
   5   4   1       25.37       16.58     10.47 o 
   6   4   1      167.94      194.48     16.32 o 
   7   4   1      208.78      228.67     19.42 o 
   8   4   1      332.83      363.50     31.60 o 
 -10   5   1       13.73        4.02     23.04 o 
  -9   5   1      229.50      225.04     21.52 o 
  -8   5   1      504.51      499.91     24.56 o 
  -7   5   1        1.06       -1.16     12.76 o 
  -6   5   1      483.99      464.42     26.70 o 
  -5   5   1        8.06       -3.95     13.64 o 
  -4   5   1       71.37       95.60     10.54 o 
  -3   5   1      570.38      577.09     17.76 o 
  -2   5   1     6601.15     6649.96     96.07 o 
  -1   5   1     9021.85     9284.94    172.43 o 
   0   5   1     1309.13     1527.20     26.99 o 
   1   5   1     1375.80     1374.38     20.67 o 
   2   5   1       19.59       14.20      4.71 o 
   3   5   1     1015.01      968.45     16.81 o 
   4   5   1     6606.05     6495.73     95.39 o 
   5   5   1        4.41       16.41     11.28 o 
   6   5   1      249.54      240.38     18.32 o 
   7   5   1        1.90      -20.72     13.81 o 
   8   5   1       20.98       -0.57     17.27 o 
 -10   6   1      525.21      576.61     31.34 o 
  -9   6   1        2.51       15.90     18.03 o 
  -8   6   1      149.11      146.91     18.94 o 
  -7   6   1      142.48      176.16     31.42 o 
  -6   6   1      305.18      313.14     20.94 o 
  -5   6   1     1595.24     1622.26     54.50 o 
  -4   6   1        3.04       -5.16      8.97 o 
  -3   6   1      693.89      654.52     19.72 o 
  -2   6   1      589.05      656.88     18.15 o 
  -1   6   1      852.29      518.87     21.91 o 
   0   6   1     2268.10     2193.64     56.08 o 
   1   6   1      850.88      976.68     21.08 o 
   2   6   1     3071.67     3053.53     39.13 o 
   3   6   1      988.38     1019.07     30.99 o 
   4   6   1     1156.32     1129.77     29.82 o 
   5   6   1        6.06       14.72     12.60 o 
   6   6   1        0.62       -9.34     19.65 o 
   7   6   1       55.67       36.69     17.05 o 
 -10   7   1        0.26       -4.56     23.11 o 
  -9   7   1       33.01       27.73     19.36 o 
  -8   7   1        1.38       20.54     27.40 o 
  -7   7   1       55.27       33.07     23.81 o 
  -6   7   1        6.98       11.32     11.81 o 
  -5   7   1      377.58      413.89     20.38 o 
  -4   7   1      287.89      268.00     21.77 o 
  -3   7   1     1011.51      950.13     24.66 o 
  -2   7   1      136.80      150.68     11.34 o 
  -1   7   1       35.09       32.80      7.92 o 
   0   7   1      909.08      882.29     21.60 o 
   1   7   1       35.44       33.91      8.05 o 
   2   7   1     2445.59     2332.11     35.93 o 
   3   7   1      305.93      288.97     17.08 o 
   4   7   1       33.98       24.54     15.38 o 
   5   7   1        1.98        6.04     13.82 o 
   6   7   1      595.20      578.57     27.25 o 
   7   7   1      106.94       94.48     20.09 o 
 -10   8   1       22.17       -9.68     21.96 o 
  -9   8   1       40.53       12.73     19.84 o 
  -8   8   1      117.49      112.15     20.22 o 
  -7   8   1      745.67      740.32     43.95 o 
  -6   8   1      373.66      383.82     29.68 o 
  -5   8   1       31.11       45.22     13.25 o 
  -4   8   1      112.92       96.02     12.79 o 
  -3   8   1      209.02      188.33      7.98 o 
  -2   8   1     1901.64     1922.13     64.98 o 
  -1   8   1      124.77      167.37     12.26 o 
   0   8   1      363.30      365.13     15.74 o 
   1   8   1      296.28      347.15     15.58 o 
   2   8   1      375.34      376.67     28.87 o 
   3   8   1      327.01      307.24     18.65 o 
   4   8   1      124.14      171.48     20.06 o 
   5   8   1      109.64       73.85     17.18 o 
   6   8   1        1.60        4.35     16.84 o 
  -9   9   1       14.33       16.84     41.88 o 
  -8   9   1        0.36        1.16     18.26 o 
  -7   9   1       22.84       38.47     16.14 o 
  -6   9   1       38.99       40.05     14.57 o 
  -5   9   1        7.89        8.59     12.49 o 
  -4   9   1      704.50      704.65     41.36 o 
  -3   9   1        3.20       -1.01     14.61 o 
  -2   9   1       34.02       45.37     13.44 o 
  -1   9   1      353.75      348.32     44.14 o 
   0   9   1      157.31      189.38     13.56 o 
   1   9   1        4.34       -5.46      9.25 o 
   2   9   1      197.35      205.86     26.61 o 
   3   9   1       57.48       22.77     21.41 o 
   4   9   1      762.88      825.03     30.85 o 
   5   9   1      111.86       97.22     18.99 o 
   6   9   1      118.64       85.99     20.27 o 
  -9  10   1       14.81       19.64     22.32 o 
  -8  10   1        2.30       11.18     19.90 o 
  -7  10   1       41.94       23.96     17.61 o 
  -6  10   1      329.94      332.30     23.03 o 
  -5  10   1        5.75       -1.43     14.39 o 
  -4  10   1      610.71      667.68     26.21 o 
  -3  10   1       14.14       -7.59     16.29 o 
  -2  10   1      117.30      136.74     18.75 o 
  -1  10   1        6.93       14.97     10.78 o 
   0  10   1     1211.39     1336.09     32.08 o 
   1  10   1      560.32      563.06     39.80 o 
   2  10   1       25.65       43.46     23.45 o 
   3  10   1       13.57      -22.90     22.95 o 
   4  10   1        3.34      -36.25     24.17 o 
   5  10   1      294.22      311.84     39.12 o 
  -9  11   1       25.37       17.38     23.29 o 
  -8  11   1      450.77      513.76     32.55 o 
  -7  11   1      124.50      127.65     21.53 o 
  -6  11   1        0.22        3.22     29.41 o 
  -5  11   1        0.77        3.31     15.73 o 
  -4  11   1       81.71       53.57     16.00 o 
  -3  11   1      599.35      553.75     24.48 o 
  -2  11   1        3.82      -12.23     12.55 o 
  -1  11   1       31.70       20.69     13.18 o 
   0  11   1      130.19      126.00     23.87 o 
   1  11   1        9.94        0.36     22.09 o 
   2  11   1       80.90       99.84     28.01 o 
   3  11   1      116.15      141.22     31.80 o 
   4  11   1       91.54       92.29     32.66 o 
  -8  12   1       28.17       20.44     22.25 o 
  -7  12   1        2.89        4.46     35.39 o 
  -6  12   1        3.53      -11.49     18.70 o 
  -5  12   1       20.36       28.77     17.74 o 
  -4  12   1       86.64      125.26     18.86 o 
  -3  12   1      144.80      194.34     25.84 o 
  -2  12   1       55.81       55.90     16.69 o 
  -1  12   1      163.84      191.22     17.79 o 
   0  12   1       88.35      115.33     27.33 o 
   1  12   1      354.00      452.06     38.04 o 
   2  12   1      139.99       87.32     30.40 o 
   3  12   1      222.99      192.08     36.14 o 
  -7  13   1       25.30       15.49     21.37 o 
  -6  13   1      105.81       81.78     21.67 o 
  -5  13   1      428.92      437.27     28.32 o 
  -4  13   1      224.60      248.46     29.86 o 
  -3  13   1        6.67       11.88     15.90 o 
  -2  13   1        1.83      -18.74     14.67 o 
  -1  13   1      491.49      457.75     38.17 o 
   0  13   1      153.75      136.07     30.81 o 
   1  13   1       75.04       83.89     30.63 o 
   2  13   1       36.39       36.18     31.35 o 
  -6  14   1        0.17        8.71     26.11 o 
  -5  14   1       20.15       23.45     26.11 o 
  -4  14   1        0.25      -16.35     23.54 o 
  -3  14   1       19.69       -5.71     17.00 o 
  -2  14   1      148.02      129.23     20.97 o 
  -1  14   1       68.39       68.30     30.45 o 
   0  14   1      154.62      174.69     36.23 o 
  -4  15   1      284.62      320.76     26.75 o 
  -3  15   1        0.82      -20.42     18.64 o 
  -2  15   1       57.52       34.65     33.47 o 
   1 -15   2        1.28       12.24     28.82 o 
   2 -15   2       26.70       47.26     21.01 o 
   3 -15   2       72.27       55.45     20.33 o 
   4 -15   2       21.71       22.45     26.02 o 
   5 -15   2       14.57       -0.86     26.34 o 
   0 -14   2       87.88      129.11     32.39 o 
   1 -14   2      101.21      108.06     18.77 o 
   2 -14   2      123.89      147.82     20.03 o 
   3 -14   2       92.97      124.36     19.82 o 
   4 -14   2        0.64       -4.74     23.26 o 
   5 -14   2        7.31       21.46     25.84 o 
   6 -14   2       83.48       59.63     29.23 o 
  -2 -13   2        6.37        5.56     23.45 o 
  -1 -13   2       79.27       65.74     17.29 o 
   0 -13   2        8.42       18.19     11.50 o 
   1 -13   2       32.20       23.23     15.20 o 
   2 -13   2       34.58       45.76     16.51 o 
   3 -13   2       14.13       11.29     20.87 o 
   4 -13   2       49.79       46.44     22.36 o 
   5 -13   2      257.35      293.68     32.12 o 
   6 -13   2       20.59       43.82     23.72 o 
   7 -13   2       14.31        7.05     27.83 o 
  -3 -12   2      220.63      262.96     31.17 o 
  -2 -12   2      266.17      281.95     21.77 o 
  -1 -12   2      190.35      181.78     21.28 o 
   0 -12   2      339.32      347.30     19.35 o 
   1 -12   2      990.75     1031.96     44.88 o 
   2 -12   2      181.03      205.12     34.26 o 
   3 -12   2      140.86      137.65     23.45 o 
   4 -12   2        7.20        5.01     20.46 o 
   5 -12   2      952.34     1065.21     48.20 o 
   6 -12   2       65.13       30.99     23.90 o 
   7 -12   2       81.21       94.87     28.87 o 
   8 -12   2        0.11       10.06     21.15 o 
  -4 -11   2      214.18      235.81     31.22 o 
  -3 -11   2      476.74      486.93     25.33 o 
  -2 -11   2       43.86       38.83     15.38 o 
  -1 -11   2        9.10        3.95     12.42 o 
   0 -11   2      332.93      331.43     22.83 o 
   1 -11   2       22.23       26.08      9.23 o 
   2 -11   2      517.90      542.27     31.08 o 
   3 -11   2       30.23       18.75     15.81 o 
   4 -11   2        8.53        6.60     18.93 o 
   5 -11   2      109.96      105.39     23.99 o 
   6 -11   2      373.22      412.43     55.54 o 
   7 -11   2        4.10       -6.90     17.76 o 
   8 -11   2       17.83       17.55     20.31 o 
   9 -11   2       30.64       14.31     50.71 o 
  -4 -10   2      280.29      276.29     30.90 o 
  -3 -10   2      589.84      548.92     35.46 o 
  -2 -10   2        2.87       17.67     12.70 o 
  -1 -10   2       29.96        6.68      8.05 o 
   0 -10   2      538.97      556.97     17.46 o 
   1 -10   2      675.71      642.32     17.39 o 
   2 -10   2     1250.48     1306.94     53.62 o 
   3 -10   2       94.45       79.64     17.03 o 
   4 -10   2        6.26       11.56     17.35 o 
   5 -10   2       32.03       28.73     13.79 o 
   6 -10   2      473.59      510.57     59.97 o 
   7 -10   2        1.96       24.50     17.76 o 
   8 -10   2       69.64       88.15     21.01 o 
   9 -10   2      101.15       76.25     23.74 o 
  -5  -9   2      355.64      394.24     38.17 o 
  -4  -9   2        1.73      -18.43     19.11 o 
  -3  -9   2      269.75      173.97     23.22 o 
  -2  -9   2      743.45      742.73     23.28 o 
  -1  -9   2      792.25      703.53     22.71 o 
   0  -9   2     2789.84     2837.69     42.12 o 
   1  -9   2       44.44       37.54      6.77 o 
   2  -9   2        4.66       14.25      6.49 o 
   3  -9   2       17.79       11.05      7.43 o 
   4  -9   2      213.63      250.34     18.01 o 
   5  -9   2      823.34      780.71     42.15 o 
   6  -9   2       99.09       57.17     15.87 o 
   7  -9   2       66.03       44.53     17.43 o 
   8  -9   2        4.02      -16.20     31.71 o 
   9  -9   2       33.88       29.18     21.61 o 
  -6  -8   2      290.42      260.83     20.76 o 
  -5  -8   2        4.42      -14.86     12.53 o 
  -4  -8   2      555.84      580.60     23.99 o 
  -3  -8   2      269.61      265.28     14.52 o 
  -2  -8   2      755.45      819.39     22.77 o 
  -1  -8   2      915.00      907.64     19.79 o 
   0  -8   2     1065.95     1096.65     17.55 o 
   1  -8   2      222.08      222.12     16.38 o 
   2  -8   2       62.31       75.99      6.59 o 
   3  -8   2       63.85       82.03      6.11 o 
   4  -8   2      325.78      359.11     27.74 o 
   5  -8   2       22.58       20.07     25.79 o 
   6  -8   2        7.44        4.07     15.59 o 
   7  -8   2       54.47       31.44     23.15 o 
   8  -8   2      165.17      172.07     21.00 o 
   9  -8   2      111.93      150.11     33.50 o 
  -7  -7   2       36.85       45.41     18.34 o 
  -6  -7   2      151.29      172.67     22.54 o 
  -5  -7   2      249.31      256.02     17.25 o 
  -4  -7   2      628.13      682.64     48.34 o 
  -3  -7   2     1073.13     1050.90     32.44 o 
  -2  -7   2     1416.29     1399.05     43.05 o 
  -1  -7   2       59.11       62.74      7.55 o 
   0  -7   2      653.44      595.12     12.08 o 
   1  -7   2     1723.77     1696.78     24.00 o 
   2  -7   2      486.50      462.18     10.54 o 
   3  -7   2     1534.14     1489.43     18.81 o 
   4  -7   2      312.76      293.60     12.47 o 
   5  -7   2       12.07        7.62     11.22 o 
   6  -7   2       93.90       94.06     14.87 o 
   7  -7   2      150.86      183.30     18.20 o 
   8  -7   2        1.83        1.76     15.71 o 
   9  -7   2       23.19       16.01     19.60 o 
  -8  -6   2      550.52      592.03     28.98 o 
  -7  -6   2       23.19       10.39     22.54 o 
  -6  -6   2      700.49      697.67     26.18 o 
  -5  -6   2        2.41      -10.92     10.22 o 
  -4  -6   2       65.49       60.96     10.59 o 
  -3  -6   2     1186.21     1192.26     26.47 o 
  -2  -6   2        0.14       -1.46      6.83 o 
  -1  -6   2     2141.58     2122.09     37.07 o 
   0  -6   2       83.21      118.36      5.99 o 
   1  -6   2      393.10      366.66      9.64 o 
   2  -6   2      425.59      399.11     13.54 o 
   3  -6   2       34.60       44.81     10.03 o 
   4  -6   2       21.26       22.70      5.30 o 
   5  -6   2      167.22      177.51      8.76 o 
   6  -6   2       88.33       74.09     13.54 o 
   7  -6   2      136.94      171.07     17.09 o 
   8  -6   2       30.62       17.70     15.61 o 
   9  -6   2        6.84       18.42     17.73 o 
  10  -6   2       58.53       19.74     24.08 o 
  -8  -5   2       75.13       69.76     17.13 o 
  -7  -5   2       83.46       83.49     26.95 o 
  -6  -5   2      294.73      319.19     31.89 o 
  -5  -5   2       82.84       92.77     11.70 o 
  -4  -5   2      126.39      138.43     11.00 o 
  -3  -5   2      588.18      582.07     15.21 o 
  -2  -5   2      813.83      786.23     15.58 o 
  -1  -5   2     2810.62     2701.89     58.84 o 
   0  -5   2       93.48      112.59      7.71 o 
   1  -5   2        5.86        4.54      3.84 o 
   2  -5   2       51.30       43.82      3.89 o 
   3  -5   2     2374.23     2379.43     31.46 o 
   4  -5   2      109.53       60.99      9.20 o 
   5  -5   2      462.98      458.87     12.37 o 
   6  -5   2       55.92       29.09     11.87 o 
   7  -5   2      180.76      197.33     16.64 o 
   8  -5   2      625.01      626.02     25.34 o 
   9  -5   2       10.90       20.78     21.23 o 
  10  -5   2      125.66      138.14     27.74 o 
  -8  -4   2      175.83      146.03     23.94 o 
  -7  -4   2       14.56       25.44     13.14 o 
  -6  -4   2      148.92      142.86     13.68 o 
  -5  -4   2     1648.31     1606.97     32.55 o 
  -4  -4   2       32.54       31.07     12.29 o 
  -3  -4   2      963.66      940.87     19.57 o 
  -2  -4   2       38.12       40.63      5.29 o 
  -1  -4   2      881.77      929.66     16.18 o 
   0  -4   2     2451.73     2475.52     52.58 o 
   1  -4   2      982.09      971.85     13.72 o 
   2  -4   2      614.29      534.19     11.28 o 
   3  -4   2      253.44      265.63     11.22 o 
   4  -4   2     1819.59     1871.47     34.74 o 
   5  -4   2      427.25      455.53     17.33 o 
   6  -4   2      234.27      279.23     15.52 o 
   7  -4   2        9.42       -0.98     11.45 o 
   8  -4   2       65.35       56.03     12.97 o 
   9  -4   2        9.17       -3.07     20.28 o 
  10  -4   2       64.65       58.28     25.84 o 
  -9  -3   2      167.37      165.03     19.95 o 
  -8  -3   2       49.19       38.58     15.41 o 
  -7  -3   2      220.54      240.90     17.04 o 
  -6  -3   2        4.72       -0.27      9.61 o 
  -5  -3   2      257.84      283.65     13.62 o 
  -4  -3   2      845.38      854.15     20.18 o 
  -3  -3   2      152.32      188.51      8.71 o 
  -2  -3   2      502.90      477.90     19.76 o 
  -1  -3   2     1492.68     1560.77     19.91 o 
   1  -3   2     3972.86     3973.07     43.32 o 
   2  -3   2      185.39      206.57      6.35 o 
   3  -3   2       19.10       35.39      6.37 o 
   4  -3   2     3196.43     3306.83     42.37 o 
   5  -3   2      104.47      153.51      9.09 o 
   6  -3   2      874.89      833.66     19.14 o 
   7  -3   2       88.89      101.48      9.52 o 
   8  -3   2       48.96       63.11     20.19 o 
   9  -3   2        3.68      -10.48     20.42 o 
  10  -3   2       12.53       35.69     24.89 o 
  -9  -2   2      485.79      475.21     25.32 o 
  -8  -2   2       24.08       36.23     13.95 o 
  -7  -2   2     1260.00     1242.72     46.96 o 
  -6  -2   2        4.94        3.00      7.79 o 
  -5  -2   2       61.30       57.47      9.22 o 
  -4  -2   2      227.11      210.45     10.09 o 
  -3  -2   2     6229.90     6505.30     72.32 o 
  -2  -2   2     3807.81     3810.15     43.11 o 
  -1  -2   2     1274.96     1294.66     13.98 o 
   0  -2   2      263.00      241.77     26.83 o 
   1  -2   2     2869.32     3007.50     33.05 o 
   2  -2   2    22440.09    23593.37    253.52 o 
   3  -2   2     6652.28     6694.37     76.06 o 
   4  -2   2     2513.64     2575.11     34.14 o 
   5  -2   2      408.89      434.51     14.58 o 
   6  -2   2       19.93       21.47      6.78 o 
   7  -2   2      292.29      333.14     12.51 o 
   8  -2   2      244.48      280.52     19.86 o 
   9  -2   2       45.85       51.86     16.78 o 
  10  -2   2       33.60       20.01     23.76 o 
  -9  -1   2        1.31        1.64     14.99 o 
  -8  -1   2       30.69       20.55     20.53 o 
  -7  -1   2      553.64      546.34     17.87 o 
  -6  -1   2     1545.39     1516.95     26.35 o 
  -5  -1   2      176.79      190.77      9.44 o 
  -4  -1   2      186.19      136.27      8.57 o 
  -3  -1   2     3684.66     3935.24     45.54 o 
  -2  -1   2      680.35      742.94     16.67 o 
  -1  -1   2       23.03       26.49      2.25 o 
   0  -1   2     4423.83     4539.14     58.90 o 
   2  -1   2     8698.11     9189.57    100.74 o 
   3  -1   2      278.46      284.00      7.13 o 
   4  -1   2       21.58       52.96      5.32 o 
   5  -1   2      230.42      250.13      8.83 o 
   6  -1   2       45.55       49.63      7.14 o 
   7  -1   2      300.10      297.06     17.84 o 
   8  -1   2      142.31      140.06     17.16 o 
   9  -1   2      180.35      178.23     20.16 o 
 -10   0   2       54.45       69.61     26.16 o 
  -9   0   2       17.08        8.09     19.88 o 
  -8   0   2      850.00      829.99     40.82 o 
  -7   0   2       98.07       96.22      9.26 o 
  -6   0   2      270.90      290.89     13.64 o 
  -5   0   2     1119.99     1123.65     17.17 o 
  -4   0   2       52.82       37.84      4.93 o 
  -3   0   2     1365.20     1374.86     19.19 o 
  -2   0   2     4505.87     4652.96     43.94 o 
  -1   0   2      165.36      185.15      4.54 o 
   0   0   2     3186.20     3439.74     50.69 o 
   1   0   2       36.76       52.92      3.41 o 
   2   0   2     4941.69     5154.61     49.56 o 
   3   0   2      383.25      387.16      9.41 o 
   4   0   2     2530.39     2792.44     30.61 o 
   5   0   2     3497.31     3456.85     37.99 o 
   6   0   2      499.15      487.90     14.64 o 
   7   0   2      122.80      132.74     25.98 o 
   8   0   2      188.10      221.54     26.47 o 
   9   0   2       33.57       23.39     16.73 o 
 -10   1   2       66.30       59.31     25.25 o 
  -9   1   2      318.87      307.68     29.14 o 
  -8   1   2       90.95      114.97     12.51 o 
  -7   1   2       43.03       42.39     10.10 o 
  -6   1   2      193.38      177.76     18.28 o 
  -5   1   2      841.50      781.87     33.98 o 
  -4   1   2     2594.01     2697.48     35.51 o 
  -3   1   2     3470.32     3526.55     42.32 o 
  -2   1   2      517.85      540.38      7.74 o 
  -1   1   2      221.87      228.29      4.49 o 
   0   1   2       42.69       56.58      3.97 o 
   1   1   2     3572.73     3621.10     49.37 o 
   2   1   2     2579.14     2589.76     38.16 o 
   3   1   2      402.83      342.43      6.74 o 
   4   1   2      283.49      312.09      7.58 o 
   5   1   2       17.26        8.05      5.09 o 
   6   1   2       12.09        8.02     10.50 o 
   7   1   2      158.06      199.75     20.46 o 
   8   1   2        3.51       -7.14     13.60 o 
   9   1   2        1.36        8.11     16.67 o 
 -10   2   2       82.53       88.99     25.88 o 
  -9   2   2      317.63      352.18     30.36 o 
  -8   2   2       11.61        1.78     10.76 o 
  -7   2   2      669.78      674.50     23.52 o 
  -6   2   2       33.47       17.94      9.89 o 
  -5   2   2      475.99      447.23     22.86 o 
  -4   2   2      869.57      820.39     20.00 o 
  -3   2   2      810.32      771.48     10.52 o 
  -2   2   2     4416.08     4614.02     44.44 o 
  -1   2   2       26.41       24.77      5.42 o 
   0   2   2      468.76      492.26      7.18 o 
   1   2   2     2063.18     2099.15     24.93 o 
   2   2   2       29.26       28.69      5.32 o 
   3   2   2    12013.61    12422.51    212.34 o 
   4   2   2      483.44      480.65     14.47 o 
   5   2   2       24.46       40.57     13.69 o 
   6   2   2      375.92      372.23     20.40 o 
   7   2   2      140.27      130.87     16.01 o 
   8   2   2      196.92      198.67     19.76 o 
   9   2   2      184.50      204.52     42.28 o 
 -10   3   2       15.07      -25.79     21.68 o 
  -9   3   2      149.37      174.06     23.30 o 
  -8   3   2      622.75      622.47     24.87 o 
  -7   3   2      175.17      205.76     25.25 o 
  -6   3   2      359.33      367.54     17.85 o 
  -5   3   2     1110.97     1121.88     19.09 o 
  -4   3   2       32.23       30.74      4.69 o 
  -3   3   2      451.08      494.15      7.44 o 
  -2   3   2      926.14      907.21     13.18 o 
  -1   3   2     5711.90     5803.75    108.51 o 
   0   3   2     3330.35     3210.93     37.85 o 
   1   3   2      220.25      270.77      6.69 o 
   2   3   2      666.98      699.93     17.50 o 
   3   3   2      113.78      140.45     15.99 o 
   4   3   2      835.37      722.57     22.68 o 
   5   3   2      564.10      592.84     21.41 o 
   6   3   2        9.66       -1.11     11.30 o 
   7   3   2       41.43       41.64     14.56 o 
   8   3   2       20.30       12.85     16.54 o 
 -10   4   2      224.64      200.21     29.41 o 
  -9   4   2     1043.87     1108.74     47.59 o 
  -8   4   2       67.15       48.95     22.05 o 
  -7   4   2       77.64       73.38     14.23 o 
  -6   4   2        7.59       -5.11      6.76 o 
  -5   4   2      403.50      385.02     15.32 o 
  -4   4   2     3110.81     3115.28     38.36 o 
  -3   4   2       64.26       46.79      7.24 o 
  -2   4   2        3.02        2.63      5.26 o 
  -1   4   2     1217.50     1174.09     28.91 o 
   0   4   2      126.51      124.11      8.04 o 
   1   4   2      425.38      574.10     20.20 o 
   2   4   2     3863.10     4050.45     47.07 o 
   3   4   2       56.67       54.65      8.94 o 
   4   4   2     3369.35     3369.63     55.65 o 
   5   4   2       15.30       -0.24     10.37 o 
   6   4   2      101.79      105.91     14.77 o 
   7   4   2       44.18       50.07     18.61 o 
   8   4   2        0.20      -13.28     16.33 o 
 -10   5   2        6.08        5.64     26.65 o 
  -9   5   2        5.79       19.08     18.08 o 
  -8   5   2       78.03       69.11     16.58 o 
  -7   5   2      268.29      239.48     18.37 o 
  -6   5   2      159.30      154.63     14.89 o 
  -5   5   2      852.55      809.31     24.03 o 
  -4   5   2      862.80      859.38     22.35 o 
  -3   5   2      376.32      319.27     14.25 o 
  -2   5   2       55.65       44.77      7.52 o 
  -1   5   2     1177.52     1298.15     71.22 o 
   0   5   2     4885.38     5028.29     59.30 o 
   1   5   2        3.87        9.26      4.75 o 
   2   5   2      274.64      239.97     17.02 o 
   3   5   2      605.89      663.13     21.04 o 
   4   5   2      383.70      394.52     18.14 o 
   5   5   2      299.36      304.19     18.18 o 
   6   5   2       20.58       42.61     14.27 o 
   7   5   2      679.56      675.70     29.47 o 
   8   5   2      155.76      119.17     21.17 o 
 -10   6   2        4.63      -22.54     26.81 o 
  -9   6   2      360.09      326.44     25.46 o 
  -8   6   2      417.29      443.14     26.16 o 
  -7   6   2      711.63      644.26     36.21 o 
  -6   6   2      742.03      822.59     45.67 o 
  -5   6   2       86.00      117.70     13.20 o 
  -4   6   2      246.04      209.89     13.30 o 
  -3   6   2      180.52      164.20     11.24 o 
  -2   6   2     1275.07     1184.16     25.33 o 
  -1   6   2      118.37      199.37     10.42 o 
   0   6   2      298.74      318.45     15.71 o 
   1   6   2      141.53      165.76      9.90 o 
   2   6   2      146.69      149.65      7.67 o 
   3   6   2     2107.53     2178.33     42.41 o 
   4   6   2      136.39      126.41     14.39 o 
   5   6   2      764.86      764.97     42.42 o 
   6   6   2       12.83        2.72     14.82 o 
   7   6   2       18.08       17.98     17.40 o 
 -10   7   2       20.06       50.78     22.06 o 
  -9   7   2        0.38      -18.09     18.90 o 
  -8   7   2       80.74       35.30     17.89 o 
  -7   7   2      320.29      280.94     21.10 o 
  -6   7   2       27.59        3.31     12.82 o 
  -5   7   2       61.99       69.47     12.24 o 
  -4   7   2      146.99      123.98     13.13 o 
  -3   7   2        1.91        7.01      8.90 o 
  -2   7   2      366.85      310.84     14.75 o 
  -1   7   2      303.47      348.87     12.27 o 
   0   7   2      409.83      406.64     15.48 o 
   1   7   2        4.48        9.69      7.30 o 
   2   7   2       82.33       78.91     12.05 o 
   3   7   2      237.40      225.73     28.03 o 
   4   7   2       54.44       57.74     16.33 o 
   5   7   2     1423.90     1359.65     50.53 o 
   6   7   2      147.40      144.68     37.63 o 
   7   7   2       28.81       15.72     18.93 o 
 -10   8   2       72.28       91.37     37.36 o 
  -9   8   2       34.37       13.74     20.02 o 
  -8   8   2       53.54       23.62     18.28 o 
  -7   8   2       12.10       -6.61     15.65 o 
  -6   8   2      972.34      955.70     31.10 o 
  -5   8   2      346.56      364.55     21.32 o 
  -4   8   2      129.77      137.65     14.59 o 
  -3   8   2      393.21      409.22     18.61 o 
  -2   8   2      363.48      359.98     18.30 o 
  -1   8   2     1630.18     1641.89     27.45 o 
   0   8   2       36.32       34.14     14.95 o 
   1   8   2     2114.45     2201.12     39.85 o 
   2   8   2      233.49      179.39     24.35 o 
   3   8   2      136.00      158.78     50.66 o 
   4   8   2      417.59      399.05     22.65 o 
   5   8   2       54.73       45.34     16.79 o 
   6   8   2      118.36       98.02     20.24 o 
  -9   9   2        6.42       36.90     21.49 o 
  -8   9   2      149.08      134.23     20.91 o 
  -7   9   2       63.31       66.23     26.02 o 
  -6   9   2       25.21        7.97     16.78 o 
  -5   9   2        2.35       -6.55     13.14 o 
  -4   9   2       13.40        9.27     12.47 o 
  -3   9   2      113.60       90.67     17.23 o 
  -2   9   2      285.70      321.78     21.77 o 
  -1   9   2      195.70      213.14     14.60 o 
   0   9   2      177.22      196.65     14.68 o 
   1   9   2      979.83     1115.40     48.07 o 
   2   9   2      279.42      269.33     28.96 o 
   3   9   2       11.43      -14.18     21.86 o 
   4   9   2       70.08       33.71     32.95 o 
   5   9   2        1.46       27.73     28.21 o 
  -9  10   2       51.11       40.12     34.65 o 
  -8  10   2       23.78       65.87     21.45 o 
  -7  10   2        0.15       19.39     17.51 o 
  -6  10   2        1.25        9.46     27.60 o 
  -5  10   2       64.46       61.89     15.90 o 
  -4  10   2       32.93       34.05     13.44 o 
  -3  10   2      436.50      460.93     21.91 o 
  -2  10   2      253.64      240.41     20.76 o 
  -1  10   2       82.83       81.80     12.60 o 
   0  10   2       11.31       11.48     11.07 o 
   1  10   2       79.63       89.40     23.72 o 
   2  10   2     1071.98     1113.46     52.18 o 
   3  10   2      105.52       71.74     27.15 o 
   4  10   2       51.80       25.66     28.19 o 
   5  10   2      126.06      112.98     34.56 o 
  -9  11   2      101.31      110.93     25.97 o 
  -8  11   2      278.34      232.12     26.77 o 
  -7  11   2      710.35      588.16     47.57 o 
  -6  11   2      364.12      368.49     25.26 o 
  -5  11   2       64.10       49.68     45.49 o 
  -4  11   2      319.73      342.03     22.19 o 
  -3  11   2      133.45      140.14     17.20 o 
  -2  11   2      227.78      224.42     28.84 o 
  -1  11   2       93.69       87.45     17.10 o 
   0  11   2      209.62      194.84     28.55 o 
   1  11   2       38.16       59.86     25.43 o 
   2  11   2       15.71        1.45     26.29 o 
   3  11   2      109.45      124.68     31.62 o 
   4  11   2        8.63      -43.37     28.91 o 
  -8  12   2        1.21      -10.04     21.05 o 
  -7  12   2      116.20      126.63     23.11 o 
  -6  12   2       10.19       29.27     19.25 o 
  -5  12   2       56.95       50.87     23.22 o 
  -4  12   2       61.64       53.82     17.17 o 
  -3  12   2       59.24       41.45     24.48 o 
  -2  12   2      151.00      138.05     17.12 o 
  -1  12   2        0.34        1.42     13.97 o 
   0  12   2      228.99      310.35     34.06 o 
   1  12   2      155.11      146.18     30.67 o 
   2  12   2       22.90       37.68     29.41 o 
   3  12   2       71.17       95.14     34.06 o 
  -7  13   2        5.66      -11.47     21.02 o 
  -6  13   2        4.87      -28.06     18.71 o 
  -5  13   2      108.09       93.37     20.75 o 
  -4  13   2      326.89      349.01     25.14 o 
  -3  13   2      170.82      188.80     31.19 o 
  -2  13   2        1.63       14.57     15.72 o 
  -1  13   2      130.42      120.84     30.90 o 
   0  13   2      212.75      208.07     33.56 o 
   1  13   2      134.35      118.22     32.39 o 
   2  13   2        4.35      -24.03     29.72 o 
  -6  14   2       40.49       81.87     24.69 o 
  -5  14   2        7.14      -14.65     18.92 o 
  -4  14   2        1.94       -2.62     23.85 o 
  -3  14   2        8.08       23.07     18.22 o 
  -2  14   2       17.41       13.91     30.00 o 
  -1  14   2        3.45      -25.57     29.09 o 
   0  14   2       26.30       53.26     31.85 o 
  -4  15   2       97.34       94.19     23.74 o 
  -3  15   2        0.50       -3.82     19.09 o 
   1 -15   3        0.52       17.21     25.34 o 
   2 -15   3        0.52       45.01     19.21 o 
   3 -15   3      169.62      213.14     23.18 o 
   4 -15   3       42.76       61.26     27.38 o 
  -1 -14   3      204.38      176.90     25.61 o 
   1 -14   3      219.71      235.32     22.32 o 
   2 -14   3      411.11      433.77     25.58 o 
   3 -14   3      107.52      113.89     19.53 o 
   4 -14   3       53.29       64.51     25.98 o 
   5 -14   3      140.59      150.43     29.63 o 
   6 -14   3        0.25       25.21     26.79 o 
  -2 -13   3       55.34       55.38     22.99 o 
  -1 -13   3        3.45      -26.16     17.44 o 
   0 -13   3        0.25      -16.65     11.36 o 
   1 -13   3      271.71      264.22     20.33 o 
   2 -13   3      122.24      114.61     40.09 o 
   3 -13   3       44.24       28.87     21.55 o 
   4 -13   3        4.47       16.17     19.97 o 
   5 -13   3       25.53       17.98     21.28 o 
   6 -13   3       64.95       61.89     27.15 o 
   7 -13   3      659.13      606.06     45.04 o 
  -3 -12   3      698.82      646.81     42.92 o 
  -2 -12   3      739.81      767.70     39.93 o 
  -1 -12   3      153.94      198.31     18.21 o 
   0 -12   3       13.97        6.61      9.92 o 
   1 -12   3       97.69      114.14     11.65 o 
   2 -12   3      287.96      362.96     20.43 o 
   3 -12   3      898.91      873.49     41.02 o 
   4 -12   3        6.64       -2.53     17.62 o 
   5 -12   3      226.16      219.68     29.09 o 
   6 -12   3       24.96       54.93     24.62 o 
   7 -12   3      103.39      152.42     30.72 o 
   8 -12   3       43.08       17.75     28.60 o 
  -4 -11   3      210.99      209.43     30.13 o 
  -3 -11   3      154.50      173.97     26.43 o 
  -2 -11   3      151.95      128.28     16.43 o 
  -1 -11   3      270.25      287.94     18.87 o 
   0 -11   3       18.38       26.90      9.56 o 
   1 -11   3      870.51      880.64     33.57 o 
   2 -11   3        3.46        8.09     16.40 o 
   3 -11   3       52.25       23.04     18.39 o 
   4 -11   3       55.45       56.65     20.19 o 
   5 -11   3        4.43        5.96     20.42 o 
   6 -11   3      191.95      237.17     27.51 o 
   7 -11   3       13.74      -15.40     22.81 o 
   8 -11   3      116.02      121.61     30.72 o 
  -5 -10   3       36.07       34.42     26.07 o 
  -4 -10   3       29.30       40.61     23.04 o 
  -3 -10   3       37.43       44.47     28.14 o 
  -2 -10   3      163.79      141.69     11.92 o 
  -1 -10   3      754.78      763.40     19.98 o 
   0 -10   3       24.23       29.35      8.10 o 
   1 -10   3      251.62      255.83     10.54 o 
   2 -10   3       46.15       49.41      9.60 o 
   3 -10   3      115.68      127.39     18.39 o 
   4 -10   3      178.20      147.99     22.05 o 
   5 -10   3      161.97      203.51     25.39 o 
   6 -10   3       14.63       20.55     20.69 o 
   7 -10   3       44.41       21.18     17.37 o 
   8 -10   3      105.31       97.67     22.93 o 
   9 -10   3      144.39      151.43     34.47 o 
  -6  -9   3       66.78       87.59     29.36 o 
  -5  -9   3        9.90       35.37     23.85 o 
  -4  -9   3       28.31       13.06     12.79 o 
  -3  -9   3      536.03      578.98     27.96 o 
  -2  -9   3      115.01      126.63     10.60 o 
  -1  -9   3      661.08      689.92     17.28 o 
   0  -9   3      340.42      312.73     11.31 o 
   1  -9   3     1217.79     1210.84     43.89 o 
   2  -9   3      976.41      969.07     18.21 o 
   3  -9   3      895.83      920.81     17.78 o 
   4  -9   3      463.37      409.01     28.78 o 
   5  -9   3      221.46      210.87     24.26 o 
   6  -9   3      135.75      168.00     28.46 o 
   7  -9   3      264.54      245.41     27.42 o 
   8  -9   3       22.37       37.13     29.79 o 
   9  -9   3        7.54      -14.13     20.43 o 
  -6  -8   3       92.86       20.51     25.12 o 
  -5  -8   3       28.35       28.35     13.22 o 
  -4  -8   3       79.31       78.28     21.53 o 
  -3  -8   3       81.01       65.41     11.72 o 
  -2  -8   3     1005.20     1012.15     22.23 o 
  -1  -8   3       18.49       18.54      6.83 o 
   0  -8   3        3.01       -5.27      5.57 o 
   1  -8   3     1021.33      957.49     20.44 o 
   2  -8   3        3.46       -0.39      5.47 o 
   3  -8   3     1257.20     1244.09     19.36 o 
   4  -8   3       19.82        5.01     12.65 o 
   5  -8   3       88.33       86.09     14.50 o 
   6  -8   3      259.00      268.76     34.72 o 
   7  -8   3      300.97      309.42     22.18 o 
   8  -8   3      188.39      213.01     21.55 o 
   9  -8   3       30.23        7.29     18.95 o 
  -7  -7   3      260.41      244.62     33.16 o 
  -6  -7   3        6.87       17.04     32.23 o 
  -5  -7   3      407.73      412.19     21.93 o 
  -4  -7   3       11.31       19.01     10.16 o 
  -3  -7   3      507.58      484.54     15.90 o 
  -2  -7   3       38.60       42.38      7.89 o 
  -1  -7   3     2758.85     2739.88     37.18 o 
   0  -7   3     1267.34     1235.02     21.08 o 
   1  -7   3       17.66       17.82      5.33 o 
   2  -7   3     1249.34     1228.91     19.03 o 
   3  -7   3      182.47      178.41      7.40 o 
   4  -7   3     2307.65     2286.42     32.77 o 
   5  -7   3      710.62      657.61     38.85 o 
   6  -7   3      121.82      107.55     15.40 o 
   7  -7   3      131.70       83.98     16.98 o 
   8  -7   3       74.00       39.65     22.32 o 
   9  -7   3      261.71      279.25     25.14 o 
  -8  -6   3       67.08       90.76     30.36 o 
  -7  -6   3        1.31       -0.23     13.69 o 
  -6  -6   3       26.71       28.29     13.06 o 
  -5  -6   3      602.36      556.68     36.48 o 
  -4  -6   3     1169.16     1166.37     26.73 o 
  -3  -6   3      313.29      308.43     23.73 o 
  -2  -6   3       25.72       20.02      5.45 o 
  -1  -6   3      442.87      439.88     12.57 o 
   0  -6   3     1530.04     1480.49     27.36 o 
   1  -6   3     1368.06     1363.32     20.03 o 
   2  -6   3     1429.97     1422.98     20.11 o 
   3  -6   3      508.00      503.22     13.97 o 
   4  -6   3     1599.49     1648.78     25.22 o 
   5  -6   3       16.88       13.69      6.36 o 
   6  -6   3       35.96       37.45     12.70 o 
   7  -6   3       58.34       93.24     15.48 o 
   8  -6   3       47.96       41.59     20.89 o 
   9  -6   3      199.04      201.39     28.32 o 
  10  -6   3       38.83       49.29     25.79 o 
  -8  -5   3      336.41      331.47     18.70 o 
  -7  -5   3        7.68        7.12     12.96 o 
  -6  -5   3       72.28       81.45     12.55 o 
  -5  -5   3      449.64      432.62     19.97 o 
  -4  -5   3      176.16      208.35     17.08 o 
  -3  -5   3      593.84      574.73     23.01 o 
  -2  -5   3      601.00      611.74     11.57 o 
  -1  -5   3      263.94      263.15      9.79 o 
   0  -5   3     3929.68     3927.11     80.91 o 
   1  -5   3     1868.07     1915.70     24.69 o 
   2  -5   3     3154.28     3246.94     37.78 o 
   3  -5   3       13.42        7.38      4.77 o 
   4  -5   3      931.05      963.61     18.52 o 
   5  -5   3      541.57      549.24     13.91 o 
   6  -5   3       88.13       70.89     12.94 o 
   7  -5   3      906.05      898.53     31.60 o 
   8  -5   3      119.75      131.40     17.77 o 
   9  -5   3       36.57       -0.95     21.10 o 
  10  -5   3       10.98       42.60     25.30 o 
  -8  -4   3      270.89      296.25     20.46 o 
  -7  -4   3      111.11      103.79     18.48 o 
  -6  -4   3      764.77      702.18     22.88 o 
  -5  -4   3        7.12       20.39      8.85 o 
  -4  -4   3      741.63      698.95     16.13 o 
  -3  -4   3      910.98      905.13     16.39 o 
  -2  -4   3     4666.07     4738.57     47.02 o 
  -1  -4   3     3373.91     3543.51     41.58 o 
   0  -4   3     1147.91      710.10     19.70 o 
   1  -4   3      242.95      275.72      8.79 o 
   2  -4   3     1431.92     1519.65     25.25 o 
   3  -4   3     6069.29     6218.34     77.21 o 
   4  -4   3     3646.61     3713.86     59.30 o 
   5  -4   3      350.74      384.76     16.36 o 
   6  -4   3        5.15       -2.18     10.26 o 
   7  -4   3       22.75       20.19     23.90 o 
   8  -4   3      152.61      180.74     17.07 o 
   9  -4   3       74.85      114.61     24.76 o 
  10  -4   3        0.74        2.17     23.63 o 
  -9  -3   3       30.53       17.15     13.99 o 
  -8  -3   3        6.22       24.31     13.97 o 
  -7  -3   3       22.91       15.96     11.83 o 
  -6  -3   3      380.27      354.14     17.11 o 
  -5  -3   3     1165.76     1114.43     25.00 o 
  -4  -3   3      343.34      357.38     11.69 o 
  -3  -3   3      976.80     1003.15     20.01 o 
  -2  -3   3     3872.80     3945.03     39.14 o 
  -1  -3   3       31.13       41.78      4.10 o 
   0  -3   3     3019.57     3125.46     43.62 o 
   1  -3   3     1041.95     1069.31     17.46 o 
   2  -3   3     1546.56     1653.34     26.17 o 
   3  -3   3     6426.00     6682.11     76.90 o 
   4  -3   3     1002.00     1108.03     19.40 o 
   5  -3   3        6.60        1.77      6.50 o 
   6  -3   3      111.42      135.30      8.88 o 
   7  -3   3      139.71      164.62     10.64 o 
   8  -3   3      291.74      292.51     20.08 o 
   9  -3   3       10.33      -29.27     19.52 o 
  10  -3   3       19.61       17.48     24.12 o 
  -9  -2   3       12.11        0.48     13.01 o 
  -8  -2   3        1.69        3.92     12.94 o 
  -7  -2   3      274.82      282.26     22.29 o 
  -6  -2   3      661.08      623.21     20.08 o 
  -5  -2   3     1732.62     1710.27     31.81 o 
  -4  -2   3     2401.26     2568.47     33.64 o 
  -3  -2   3      985.81     1046.04     16.48 o 
  -2  -2   3      751.93      769.37     10.36 o 
  -1  -2   3     3395.55     3483.55     33.23 o 
   0  -2   3      708.83      688.70     12.79 o 
   1  -2   3    14831.48    15398.54    198.73 o 
   2  -2   3     7126.00     7578.42    100.07 o 
   3  -2   3       38.62       40.41      5.01 o 
   4  -2   3     1327.62     1330.58     21.12 o 
   5  -2   3        1.31        2.23      5.17 o 
   6  -2   3     1779.46     1856.02     38.59 o 
   7  -2   3       54.33       56.96     13.35 o 
   8  -2   3       11.49        6.91     14.66 o 
   9  -2   3        0.55        6.19     15.67 o 
  -9  -1   3      345.98      347.15     19.49 o 
  -8  -1   3      328.19      327.69     19.44 o 
  -7  -1   3      318.55      320.21     14.55 o 
  -6  -1   3       86.23       85.08      9.19 o 
  -5  -1   3      330.42      345.83     14.16 o 
  -4  -1   3     3560.02     3546.88     43.10 o 
  -3  -1   3     1002.59     1026.33     13.67 o 
  -2  -1   3     4241.46     4304.65     41.01 o 
  -1  -1   3     2783.63     2824.28     39.28 o 
   0  -1   3      480.00      501.06      9.83 o 
   1  -1   3     1434.89     1501.25     18.31 o 
   2  -1   3      147.63      130.56      5.57 o 
   3  -1   3      231.68      259.23      7.07 o 
   4  -1   3      445.50      429.58      9.61 o 
   5  -1   3      185.09      212.73      8.27 o 
   6  -1   3        5.28        7.55      8.42 o 
   7  -1   3      113.53      128.94     14.81 o 
   8  -1   3       24.36        8.87     13.93 o 
   9  -1   3       40.84       51.80     22.72 o 
 -10   0   3       12.17       -8.31     23.17 o 
  -9   0   3      104.13      117.11     17.19 o 
  -8   0   3      228.84      238.93     24.76 o 
  -7   0   3       50.66       53.63      8.52 o 
  -6   0   3     1645.49     1640.69     23.54 o 
  -5   0   3      453.45      459.19     10.23 o 
  -4   0   3      946.58      937.54     14.05 o 
  -3   0   3     3333.80     3428.78     34.56 o 
  -2   0   3      776.30      743.92     11.48 o 
  -1   0   3     1398.95     1460.41     29.25 o 
   0   0   3     1559.33     1603.63     18.76 o 
   1   0   3      572.29      626.80     17.30 o 
   2   0   3     2129.04     2077.96     25.04 o 
   3   0   3       37.77       46.05      4.53 o 
   4   0   3     1673.08     1700.59     20.70 o 
   5   0   3      111.86      115.09      6.50 o 
   6   0   3       61.88       42.38     11.29 o 
   7   0   3     1064.08     1025.39     39.51 o 
   8   0   3      117.17       93.89     16.65 o 
   9   0   3      391.43      384.97     25.93 o 
 -10   1   3       52.78       18.52     23.85 o 
  -9   1   3        1.81       37.95     20.46 o 
  -8   1   3       12.15        8.11      9.25 o 
  -7   1   3     1082.34     1094.54     30.70 o 
  -6   1   3      135.52      135.71     13.48 o 
  -5   1   3      519.12      530.09     13.55 o 
  -4   1   3      586.13      588.66     11.10 o 
  -3   1   3      347.61      345.13      7.50 o 
  -2   1   3     4374.07     4730.52     51.28 o 
  -1   1   3       86.63       84.73      4.39 o 
   0   1   3     2765.39     2824.34     38.81 o 
   1   1   3      276.42      268.35     11.86 o 
   2   1   3       18.31       28.81      5.03 o 
   3   1   3     1309.72     1317.96     18.21 o 
   4   1   3        5.92        9.44      7.37 o 
   5   1   3      644.29      576.49     49.90 o 
   6   1   3       90.34       81.95     12.70 o 
   7   1   3      110.55      122.63     15.58 o 
   8   1   3      267.92      267.48     20.99 o 
   9   1   3       80.82       63.46     19.04 o 
 -10   2   3      105.64       98.07     26.65 o 
  -9   2   3       35.71       15.38     22.86 o 
  -8   2   3      781.99      797.83     22.15 o 
  -7   2   3      900.02      870.65     20.33 o 
  -6   2   3        2.02       -6.75      7.14 o 
  -5   2   3     1210.28     1233.61     20.74 o 
  -4   2   3      616.90      612.64     10.77 o 
  -3   2   3      705.62      688.09     10.19 o 
  -2   2   3      683.40      717.31      9.65 o 
  -1   2   3      296.38      309.19      7.96 o 
   0   2   3     4853.50     5020.20     48.62 o 
   1   2   3      207.96      205.50      7.22 o 
   2   2   3      266.81      298.89     11.47 o 
   3   2   3     2231.63     2268.56     38.11 o 
   4   2   3      598.75      567.54     18.35 o 
   5   2   3     5297.73     5383.97    139.57 o 
   6   2   3      219.12      195.48     24.03 o 
   7   2   3       70.28       95.10     15.77 o 
   8   2   3      200.55      205.04     20.14 o 
   9   2   3       38.17       52.64     19.79 o 
 -10   3   3      150.15      200.76     29.32 o 
  -9   3   3      253.14      275.30     17.87 o 
  -8   3   3       53.61       76.13     16.74 o 
  -7   3   3      590.32      550.57     29.25 o 
  -6   3   3      712.75      676.17     16.04 o 
  -5   3   3        2.97        5.61      5.55 o 
  -4   3   3     3326.39     3314.86     34.67 o 
  -3   3   3     1678.34     1691.30     19.00 o 
  -2   3   3      939.53      929.75     14.20 o 
  -1   3   3      377.56      198.95     10.71 o 
   0   3   3      323.90      319.67      7.68 o 
   1   3   3     8840.24     9206.26     87.31 o 
   2   3   3       92.63       96.85      8.35 o 
   3   3   3     2229.94     2248.61     38.99 o 
   4   3   3       17.59       15.86      8.69 o 
   5   3   3      315.75      341.74     17.50 o 
   6   3   3     1099.24     1037.88     30.56 o 
   7   3   3        2.31       12.93     14.58 o 
   8   3   3      301.29      325.37     24.18 o 
 -10   4   3      241.59      242.36     22.75 o 
  -9   4   3       41.99       36.39     19.36 o 
  -8   4   3      978.98      972.94     31.20 o 
  -7   4   3     1280.42     1299.11     49.78 o 
  -6   4   3     2484.36     2432.79     69.86 o 
  -5   4   3     1078.39     1150.53     19.01 o 
  -4   4   3       32.13       44.45      3.56 o 
  -3   4   3     1018.41     1009.39     17.31 o 
  -2   4   3     2223.35     2188.62     38.58 o 
  -1   4   3     4616.25     4630.48     67.28 o 
   0   4   3       75.76      125.45     13.14 o 
   1   4   3     4150.05     4507.52     45.48 o 
   2   4   3      118.89       97.98      9.40 o 
   3   4   3        5.03        1.88      7.89 o 
   4   4   3     2976.50     2959.26     51.41 o 
   5   4   3       33.10       33.72     17.96 o 
   6   4   3     2397.31     2362.60     48.70 o 
   7   4   3       10.11        2.51     14.73 o 
   8   4   3        2.02        9.41     17.57 o 
 -10   5   3        4.12       11.61     20.08 o 
  -9   5   3        2.06      -25.92     17.28 o 
  -8   5   3       13.88       30.66     16.66 o 
  -7   5   3        5.14        6.99     13.60 o 
  -6   5   3      131.69      132.14     14.75 o 
  -5   5   3        5.59        6.91      8.98 o 
  -4   5   3      244.68      294.05     18.97 o 
  -3   5   3     1633.85     1566.60     22.02 o 
  -2   5   3        1.57       -8.12      5.42 o 
  -1   5   3     5515.72     5532.38     80.21 o 
   0   5   3      124.37      187.00      7.70 o 
   1   5   3      566.77      586.58     12.60 o 
   2   5   3      374.10      375.78      9.35 o 
   3   5   3      757.03      756.90     22.73 o 
   4   5   3     1222.95     1227.03     31.14 o 
   5   5   3       71.99       64.58     18.09 o 
   6   5   3      189.55      168.73     28.96 o 
   7   5   3      112.21      116.34     19.22 o 
 -10   6   3       28.99        3.14     20.11 o 
  -9   6   3      325.25      361.30     26.03 o 
  -8   6   3      121.81      156.54     29.14 o 
  -7   6   3      311.89      287.59     20.49 o 
  -6   6   3      175.95      215.84     23.26 o 
  -5   6   3     2392.12     2313.00     84.34 o 
  -4   6   3      965.86      992.79     25.93 o 
  -3   6   3      537.13      517.96     15.91 o 
  -2   6   3        2.87        4.75      6.87 o 
  -1   6   3       33.50       31.26      7.47 o 
   0   6   3     4331.30     4373.31     53.72 o 
   1   6   3       62.37       62.50      7.37 o 
   2   6   3      437.72      402.51     18.75 o 
   3   6   3       77.42       67.76     12.43 o 
   4   6   3       22.90       31.22     12.54 o 
   5   6   3     1392.62     1243.82     34.93 o 
   6   6   3       48.43       51.92     16.74 o 
   7   6   3       40.22       51.73     32.44 o 
 -10   7   3        8.36        8.64     24.57 o 
  -9   7   3        1.63      -11.73     19.06 o 
  -8   7   3       10.02       16.67     22.20 o 
  -7   7   3        7.32       18.90     15.21 o 
  -6   7   3        0.58       -1.21     13.07 o 
  -5   7   3      638.76      605.69     23.21 o 
  -4   7   3       30.03       14.19      9.50 o 
  -3   7   3      330.38      346.91     17.75 o 
  -2   7   3      326.29      333.61     20.10 o 
  -1   7   3        2.91        3.10      6.32 o 
   0   7   3      753.89      716.13     16.07 o 
   1   7   3      374.04      418.55     21.93 o 
   2   7   3      783.21      823.19     26.02 o 
   3   7   3      321.95      333.81     18.78 o 
   4   7   3      167.43      187.84     34.69 o 
   5   7   3        3.33       -8.74     14.58 o 
   6   7   3       55.58       46.69     18.08 o 
 -10   8   3       10.79      -10.09     22.68 o 
  -9   8   3      129.87      105.59     22.48 o 
  -8   8   3       20.26       21.47     18.42 o 
  -7   8   3      733.29      769.88     49.31 o 
  -6   8   3        0.41      -14.28     14.16 o 
  -5   8   3        9.91       13.60     12.91 o 
  -4   8   3      429.24      425.53     19.87 o 
  -3   8   3       18.75       23.08     10.69 o 
  -2   8   3     1712.82     1698.25     46.62 o 
  -1   8   3      347.17      321.18     14.60 o 
   0   8   3        7.55       12.45      8.96 o 
   1   8   3       74.69       81.96     10.38 o 
   2   8   3      387.49      391.71     30.81 o 
   3   8   3      743.13      742.47     57.26 o 
   4   8   3       77.45       83.28     16.49 o 
   5   8   3      154.05      182.74     20.90 o 
   6   8   3       77.87       41.97     19.43 o 
  -9   9   3       18.11       16.63     21.40 o 
  -8   9   3       26.08        5.62     18.96 o 
  -7   9   3      307.16      270.46     23.24 o 
  -6   9   3     1176.46     1154.08     36.34 o 
  -5   9   3      239.63      230.38     18.23 o 
  -4   9   3      125.95      105.55     15.02 o 
  -3   9   3       18.98       -3.61     17.48 o 
  -2   9   3       18.19        6.82      9.81 o 
  -1   9   3      281.42      257.32     12.94 o 
   0   9   3       93.75       74.00     17.48 o 
   1   9   3      103.18      116.05     23.94 o 
   2   9   3      161.60      173.79     27.01 o 
   3   9   3      128.73       60.85     25.75 o 
   4   9   3       58.47       13.74     16.52 o 
   5   9   3       18.34       21.93     21.44 o 
  -9  10   3       20.93      -31.39     20.92 o 
  -8  10   3      134.07       92.48     21.43 o 
  -7  10   3       47.41       26.23     18.39 o 
  -6  10   3      614.84      592.24     39.51 o 
  -5  10   3       12.80       22.54     13.79 o 
  -4  10   3        4.21        0.28     19.11 o 
  -3  10   3        1.57        3.97     12.21 o 
  -2  10   3       52.61       46.96     11.10 o 
  -1  10   3      613.23      678.93     24.37 o 
   0  10   3       11.04        8.31     21.50 o 
   1  10   3      283.13      314.87     31.26 o 
   2  10   3        3.56       15.49     24.30 o 
   3  10   3      287.19      288.48     35.55 o 
   4  10   3      221.44      239.29     36.37 o 
  -8  11   3      313.97      336.06     80.57 o 
  -7  11   3      330.55      371.46     27.85 o 
  -6  11   3      151.61      107.47     20.31 o 
  -5  11   3      275.90      230.23     21.30 o 
  -4  11   3       29.01        9.65     14.83 o 
  -3  11   3      769.37      787.85     28.61 o 
  -2  11   3      226.39      216.54     15.01 o 
  -1  11   3       20.43        7.35     19.33 o 
   0  11   3        2.20       11.02     23.22 o 
   1  11   3      139.48      190.91     30.18 o 
   2  11   3      401.27      426.45     39.66 o 
   3  11   3       34.30       23.94     29.09 o 
   4  11   3       34.32        4.61     32.80 o 
  -8  12   3       77.01       45.93     24.09 o 
  -7  12   3        0.32      -17.35     19.92 o 
  -6  12   3        3.43       -4.02     18.26 o 
  -5  12   3      128.44      119.50     20.35 o 
  -4  12   3       45.74       35.12     16.67 o 
  -3  12   3      314.35      323.44     21.58 o 
  -2  12   3        3.76       10.85     15.33 o 
  -1  12   3        0.62      -15.36     23.85 o 
   0  12   3       21.35       -6.14     25.79 o 
   1  12   3      244.93      280.90     35.64 o 
   2  12   3      106.85       94.60     32.84 o 
   3  12   3      167.08      105.35     35.37 o 
  -7  13   3      144.66      141.31     25.25 o 
  -6  13   3        8.76       -0.59     20.27 o 
  -5  13   3      194.92      185.01     21.77 o 
  -4  13   3       25.81       31.47     17.85 o 
  -3  13   3      150.05      168.35     39.64 o 
  -2  13   3      195.69      248.73     21.70 o 
  -1  13   3       23.46      -12.24     27.33 o 
   0  13   3      299.54      266.12     38.04 o 
   1  13   3       95.59      120.25     33.25 o 
  -6  14   3        0.15      -17.53     40.57 o 
  -5  14   3       37.25       14.00     20.08 o 
  -4  14   3      249.66      261.31     27.42 o 
  -3  14   3       11.96        6.47     17.88 o 
  -2  14   3        6.71        3.61     29.95 o 
  -1  14   3        5.17        8.49     30.04 o 
   0  14   3        0.31      -32.93     30.40 o 
   1 -15   4        0.02      -34.02     22.68 o 
   2 -15   4       44.29       52.22     26.11 o 
   3 -15   4       63.26       81.18     27.42 o 
   4 -15   4       75.50       26.61     26.65 o 
  -1 -14   4      251.29      238.02     28.87 o 
   0 -14   4      238.32      269.06     31.26 o 
   1 -14   4       52.24      -13.91     21.14 o 
   2 -14   4       13.72       -0.84     16.74 o 
   3 -14   4      218.60      252.16     30.99 o 
   4 -14   4       40.92       51.77     26.29 o 
   5 -14   4       53.71       30.67     26.07 o 
   6 -14   4        0.04       11.47     27.24 o 
  -2 -13   4      103.77      103.49     25.98 o 
  -1 -13   4        0.25       20.01     15.09 o 
   0 -13   4       19.45       17.36     13.83 o 
   1 -13   4       38.33       44.97     15.88 o 
   2 -13   4       19.02        7.66     20.85 o 
   3 -13   4       11.84       20.51     22.09 o 
   4 -13   4        5.10       30.27     22.59 o 
   5 -13   4       17.85       -2.85     23.76 o 
   6 -13   4        3.49       50.69     26.16 o 
   7 -13   4       29.83      -17.71     26.25 o 
  -3 -12   4      122.95      103.68     25.66 o 
  -2 -12   4      188.12      213.27     26.43 o 
   0 -12   4       60.60       70.87     11.65 o 
   1 -12   4       41.75       54.38      9.93 o 
   2 -12   4       35.39       40.57     19.65 o 
   3 -12   4       45.30       44.54     20.78 o 
   4 -12   4      237.96      241.28     26.43 o 
   5 -12   4        5.88        7.82     19.61 o 
   6 -12   4       97.58      112.26     27.10 o 
   7 -12   4       61.17       39.08     27.33 o 
   8 -12   4        0.37       26.47     29.72 o 
  -4 -11   4        0.76       -1.08     22.50 o 
  -3 -11   4       88.73       85.79     22.95 o 
  -2 -11   4      412.51      448.59     38.47 o 
  -1 -11   4      161.47      138.95     19.26 o 
   0 -11   4       16.97       20.00      8.97 o 
   1 -11   4      725.54      681.64     20.81 o 
   2 -11   4     1561.75     1547.78     60.67 o 
   3 -11   4      345.15      323.18     25.57 o 
   4 -11   4      176.79      162.90     22.23 o 
   5 -11   4       57.98       32.16     21.01 o 
   6 -11   4       32.84       37.27     23.49 o 
   7 -11   4      158.39      202.88     30.27 o 
  -5 -10   4       12.51      -34.97     23.31 o 
  -4 -10   4      101.53       93.78     22.41 o 
  -3 -10   4      176.65      174.42     24.21 o 
  -2 -10   4      498.07      457.66     16.74 o 
  -1 -10   4       14.04       12.50      8.44 o 
   0 -10   4        6.60       19.62      7.94 o 
   1 -10   4      325.95      347.61     12.13 o 
   2 -10   4     1401.09     1362.37     23.74 o 
   3 -10   4       14.91       19.74     16.26 o 
   4 -10   4      479.20      438.15     30.85 o 
   5 -10   4       41.08       50.64     20.42 o 
   6 -10   4       49.62       52.18     22.36 o 
   7 -10   4      288.69      214.31     29.45 o 
   8 -10   4        3.41       33.29     26.65 o 
   9 -10   4       27.76        7.23     28.55 o 
  -6  -9   4       22.40       60.08     28.10 o 
  -5  -9   4       11.60       -1.76     22.00 o 
  -4  -9   4      176.83      158.02     24.53 o 
  -3  -9   4        6.21        2.00     11.58 o 
  -2  -9   4      154.67      161.05     12.21 o 
  -1  -9   4        8.67       11.41      7.31 o 
   0  -9   4     1431.34     1456.96     22.25 o 
   1  -9   4      369.03      368.37     15.04 o 
   2  -9   4       41.23       51.38      7.65 o 
   3  -9   4      754.25      756.26     15.98 o 
   4  -9   4      250.00      180.25     20.10 o 
   5  -9   4     1060.23      988.96     40.57 o 
   6  -9   4      257.84      229.94     26.92 o 
   7  -9   4       12.42       30.85     22.50 o 
   8  -9   4       60.41       36.55     25.16 o 
   9  -9   4      218.00      186.62     32.62 o 
  -6  -8   4      189.82      169.45     28.51 o 
  -5  -8   4       91.30       62.79     23.17 o 
  -4  -8   4      450.37      449.89     18.05 o 
  -3  -8   4       87.14      100.33     10.97 o 
  -2  -8   4      118.51      123.05     10.55 o 
  -1  -8   4      537.21      498.55     15.67 o 
   0  -8   4     1179.05     1141.78     55.95 o 
   1  -8   4       56.99       56.31      7.51 o 
   2  -8   4       45.78       46.50      6.66 o 
   3  -8   4     1066.16     1044.19     23.54 o 
   4  -8   4        4.35       -5.27     13.10 o 
   5  -8   4      903.45      834.06     36.14 o 
   6  -8   4      202.65      146.73     21.46 o 
   7  -8   4       11.59       11.56     16.33 o 
   8  -8   4       30.88       19.26     18.25 o 
   9  -8   4      141.33      127.84     31.26 o 
  -7  -7   4       17.65       -9.76     24.89 o 
  -6  -7   4       95.53       65.86     24.94 o 
  -5  -7   4       73.71       74.48     10.95 o 
  -4  -7   4      884.80      868.85     19.74 o 
  -3  -7   4     1044.99     1057.97     18.43 o 
  -2  -7   4       97.77       74.59      8.39 o 
  -1  -7   4      410.70      399.04     13.24 o 
   0  -7   4       70.86       58.97      8.95 o 
   1  -7   4     3017.86     2984.22     50.43 o 
   2  -7   4      758.90      750.17     14.54 o 
   3  -7   4      501.76      507.40     11.98 o 
   4  -7   4        1.53        8.96      8.40 o 
   5  -7   4        7.85       32.89     16.08 o 
   6  -7   4      102.33      119.44     34.83 o 
   7  -7   4        7.89       -6.22     13.74 o 
   8  -7   4      269.53      308.88     22.57 o 
   9  -7   4      416.25      383.26     37.18 o 
  -8  -6   4      441.75      405.03     38.80 o 
  -7  -6   4      226.92      212.86     30.85 o 
  -6  -6   4      172.70      163.07     13.09 o 
  -5  -6   4      199.31      209.20     12.18 o 
  -4  -6   4        4.30       -0.88      6.88 o 
  -3  -6   4     1105.74     1044.51     19.40 o 
  -2  -6   4      120.71      133.14      8.34 o 
  -1  -6   4     2950.23     2953.08     38.00 o 
   0  -6   4      434.88      435.66     14.34 o 
   1  -6   4      113.99      130.08     10.78 o 
   2  -6   4      122.80      107.14     10.24 o 
   3  -6   4        2.42       -3.67      5.99 o 
   4  -6   4     1037.07      966.33     25.05 o 
   5  -6   4      522.55      497.60     14.16 o 
   6  -6   4        6.59       -8.54     17.12 o 
   7  -6   4        2.08       12.74     13.65 o 
   8  -6   4       66.00       36.83     23.36 o 
   9  -6   4       19.77        2.62     21.82 o 
  -8  -5   4       18.74       12.69     26.07 o 
  -7  -5   4       56.85       57.00     13.22 o 
  -6  -5   4      447.52      418.94     16.64 o 
  -5  -5   4      158.14      154.04     14.10 o 
  -4  -5   4      538.63      516.86     13.04 o 
  -3  -5   4      703.14      625.60     12.62 o 
  -2  -5   4       40.22       53.41      5.04 o 
  -1  -5   4      445.25      430.80     11.09 o 
   0  -5   4      807.74      807.69     17.79 o 
   1  -5   4        3.83        1.50      5.39 o 
   2  -5   4      219.02      200.40      8.53 o 
   3  -5   4        1.02        9.91      6.64 o 
   4  -5   4     1545.58     1430.08     26.62 o 
   5  -5   4       43.80       55.58      7.58 o 
   6  -5   4       14.20       -0.20     12.97 o 
   7  -5   4       10.81       -4.11     12.53 o 
   8  -5   4        0.10        1.19     11.16 o 
   9  -5   4      234.82      258.85     29.86 o 
  -8  -4   4       34.18       34.37     12.71 o 
  -7  -4   4      471.45      482.74     18.35 o 
  -6  -4   4        3.43        8.13     10.26 o 
  -5  -4   4     1820.41     1764.73     26.51 o 
  -4  -4   4      888.61      847.06     14.94 o 
  -3  -4   4      242.36      235.56      8.07 o 
  -2  -4   4        7.14        5.04      3.57 o 
  -1  -4   4     1384.84     1444.30     20.13 o 
   0  -4   4     6197.86     6267.87     84.17 o 
   1  -4   4       39.62       40.48      5.30 o 
   2  -4   4     2482.46     2502.04     30.50 o 
   3  -4   4     1755.08     1967.99     32.33 o 
   4  -4   4      522.45      553.19     17.46 o 
   5  -4   4     2055.94     2031.61     38.58 o 
   6  -4   4        6.51      -12.01     10.22 o 
   7  -4   4      561.89      631.31     18.91 o 
   8  -4   4       18.00       10.53     18.52 o 
   9  -4   4      116.66      103.99     25.93 o 
  -9  -3   4      157.68      179.98     30.81 o 
  -8  -3   4      124.41      126.24     18.21 o 
  -7  -3   4      983.35      924.35     22.69 o 
  -6  -3   4       68.07       65.82     13.64 o 
  -5  -3   4       26.94       18.24      6.39 o 
  -4  -3   4      580.97      561.05     11.90 o 
  -3  -3   4      779.49      793.27     12.78 o 
  -2  -3   4      167.03      132.61      4.97 o 
  -1  -3   4      669.12      741.21     11.74 o 
   0  -3   4     1592.29     1578.14     25.20 o 
   1  -3   4     1554.11     1574.74     35.78 o 
   2  -3   4     2620.26     2752.55     40.63 o 
   3  -3   4       14.95       14.97      5.25 o 
   4  -3   4      711.68      714.64     20.10 o 
   5  -3   4     2874.38     2927.86     40.12 o 
   6  -3   4       73.25       65.33      7.95 o 
   7  -3   4      476.05      492.47     15.15 o 
   8  -3   4        1.25        2.37     16.22 o 
   9  -3   4        7.90      -20.60     19.74 o 
  -9  -2   4      274.73      278.90     23.07 o 
  -8  -2   4        0.75      -15.43     10.29 o 
  -7  -2   4      175.99      165.19     10.87 o 
  -6  -2   4       64.76       80.03     12.27 o 
  -5  -2   4      130.93      136.99      7.71 o 
  -4  -2   4      713.94      667.80     12.29 o 
  -3  -2   4       74.71       72.86      4.71 o 
  -2  -2   4     3524.20     3537.53     34.72 o 
  -1  -2   4       41.71       45.20      5.09 o 
   0  -2   4      104.32      128.22      7.66 o 
   1  -2   4     2743.08     2684.01     30.91 o 
   2  -2   4      895.21      883.36     13.83 o 
   3  -2   4     5967.99     5962.01     66.62 o 
   4  -2   4        2.12        9.20      8.58 o 
   5  -2   4      819.26      795.06     14.83 o 
   6  -2   4      267.30      267.08     10.51 o 
   7  -2   4      100.80       68.65     15.43 o 
   8  -2   4      311.00      358.94     30.00 o 
   9  -2   4       12.93       -3.52     15.88 o 
  -9  -1   4       26.54       -3.50     15.67 o 
  -8  -1   4      136.48      126.42     12.68 o 
  -7  -1   4        3.19       -7.70     10.70 o 
  -6  -1   4     2747.10     2715.41     33.57 o 
  -5  -1   4      549.97      515.45     12.03 o 
  -4  -1   4       85.97       70.44      5.32 o 
  -3  -1   4       10.41       12.30      4.38 o 
  -2  -1   4      124.67      131.08     10.84 o 
  -1  -1   4     7746.00     8178.10    106.15 o 
   0  -1   4      237.85      276.63      4.66 o 
   1  -1   4     6804.17     6954.37     74.57 o 
   2  -1   4      374.77      349.87     14.98 o 
   3  -1   4      896.19      924.11     18.36 o 
   4  -1   4     1178.15     1154.81     18.96 o 
   5  -1   4      156.18      189.80      9.31 o 
   6  -1   4      568.98      567.84     22.01 o 
   7  -1   4       14.72        9.72     12.35 o 
   8  -1   4      119.65      118.74     17.32 o 
   9  -1   4        9.17       26.71     17.36 o 
  -9   0   4      157.01      145.82     24.03 o 
  -8   0   4       80.76       81.41     12.18 o 
  -7   0   4       56.32       66.99     10.27 o 
  -6   0   4      973.52      964.74     17.70 o 
  -5   0   4       23.74       25.56      6.19 o 
  -4   0   4     3232.71     3309.05     40.52 o 
  -3   0   4      825.15      823.26     14.07 o 
  -2   0   4        0.95        2.35      3.36 o 
  -1   0   4     8859.70     9127.93    117.37 o 
   0   0   4      965.62     1002.85     13.36 o 
   1   0   4     3367.09     3465.61     68.53 o 
   2   0   4      931.29      877.41     13.35 o 
   3   0   4        2.07        0.28      4.59 o 
   4   0   4     1072.50     1062.41     17.52 o 
   5   0   4      389.73      384.34     12.01 o 
   6   0   4     2033.85     2007.12     65.75 o 
   7   0   4        2.92       -9.30     12.11 o 
   8   0   4       16.91       24.24     15.18 o 
   9   0   4       13.19        3.06     17.20 o 
 -10   1   4      238.13      247.60     31.08 o 
  -9   1   4      169.50      183.32     26.07 o 
  -8   1   4     1014.23     1035.60     20.87 o 
  -7   1   4       44.98       44.11      8.51 o 
  -6   1   4       62.71       89.35     12.67 o 
  -5   1   4     1269.16     1275.82     18.83 o 
  -4   1   4      302.60      310.44      8.89 o 
  -3   1   4     3352.56     3193.97     37.47 o 
  -2   1   4      648.92      661.38     11.69 o 
  -1   1   4     2611.29     2681.27     30.70 o 
   0   1   4     3491.35     3472.08    166.17 o 
   1   1   4      298.77      266.99      9.15 o 
   2   1   4     4789.84     4754.86     52.91 o 
   3   1   4      181.62      214.82      6.63 o 
   4   1   4      870.74      827.01     18.37 o 
   5   1   4       33.98       41.96     10.01 o 
   6   1   4        0.20        2.65     10.72 o 
   7   1   4      166.94      168.63     17.24 o 
   8   1   4       28.01       46.49     16.27 o 
   9   1   4        0.87        0.94     17.37 o 
 -10   2   4       11.93       27.96     24.08 o 
  -9   2   4       13.75      -10.93     12.57 o 
  -8   2   4        2.84       -6.51     14.11 o 
  -7   2   4      935.83      898.49     22.64 o 
  -6   2   4     1126.44     1086.53     21.21 o 
  -5   2   4     4103.26     4145.19     44.17 o 
  -4   2   4      310.62      346.15      8.82 o 
  -3   2   4      609.23      589.61      9.93 o 
  -2   2   4     3476.91     3519.01     35.48 o 
  -1   2   4      748.53      702.99     13.56 o 
   0   2   4     1432.12     1426.02     19.06 o 
   1   2   4      132.08      139.54      5.83 o 
   2   2   4     2061.68     2112.39     35.03 o 
   3   2   4        9.80       22.60      9.85 o 
   4   2   4       23.49        1.91      8.02 o 
   5   2   4      118.03      129.98     13.05 o 
   6   2   4      211.45      232.97     17.20 o 
   7   2   4     1002.83     1035.08     32.70 o 
   8   2   4        3.01        1.19     16.11 o 
 -10   3   4       10.49       19.33     23.63 o 
  -9   3   4       82.38       73.72     18.71 o 
  -8   3   4        5.04      -11.67     14.58 o 
  -7   3   4     1762.07     1753.14     39.47 o 
  -6   3   4       60.59       71.82      8.50 o 
  -5   3   4      164.98      221.44     10.39 o 
  -4   3   4       50.18       51.71      4.66 o 
  -3   3   4     1186.64     1257.74     15.64 o 
  -2   3   4     4218.77     4332.88     51.17 o 
  -1   3   4        9.86       13.53      4.79 o 
   0   3   4     6092.69     6041.65     68.66 o 
   1   3   4      799.27      884.54     11.92 o 
   2   3   4       88.06       76.02      8.37 o 
   3   3   4      129.44      103.88      9.94 o 
   4   3   4      628.90      657.85     36.70 o 
   5   3   4     1895.92     1898.65     46.17 o 
   6   3   4      411.59      421.80     21.77 o 
   7   3   4       17.70        8.62     15.07 o 
   8   3   4       17.83        3.26     17.45 o 
 -10   4   4       20.32       25.68     14.96 o 
  -9   4   4      281.40      299.95     25.98 o 
  -8   4   4      380.73      408.80     32.71 o 
  -7   4   4       58.21       43.48     29.88 o 
  -6   4   4      825.77      770.21     24.53 o 
  -5   4   4      163.84      148.12      6.21 o 
  -4   4   4     6351.15     6533.55     69.35 o 
  -3   4   4      568.55      601.68     12.10 o 
  -2   4   4        9.62       12.43      4.30 o 
  -1   4   4       90.38       89.32      7.30 o 
   0   4   4      559.22      596.72     12.10 o 
   1   4   4     1116.04      979.34     16.11 o 
   2   4   4        6.80        9.01      7.50 o 
   3   4   4      239.67      262.26     14.03 o 
   4   4   4      183.89      189.04     14.35 o 
   5   4   4        2.69       -1.62     11.44 o 
   6   4   4      507.81      502.37     24.26 o 
   7   4   4      101.76       87.46     30.27 o 
   8   4   4      116.23      140.92     22.12 o 
 -10   5   4       46.17       18.58     20.56 o 
  -9   5   4       73.86       95.36     24.73 o 
  -8   5   4      167.68      165.64     19.49 o 
  -7   5   4        9.12       -4.50     13.75 o 
  -6   5   4       28.25       29.41     14.37 o 
  -5   5   4      226.84      232.99     14.90 o 
  -4   5   4       93.31       79.00      9.55 o 
  -3   5   4       25.28       22.03      4.60 o 
  -2   5   4      527.23      555.05     16.94 o 
  -1   5   4      712.70      684.16     14.66 o 
   0   5   4      203.24      203.51     12.01 o 
   1   5   4     1541.70     1459.78     18.88 o 
   2   5   4      356.04      361.93     16.67 o 
   3   5   4      318.34      328.27     33.34 o 
   4   5   4        9.41       -7.65     10.81 o 
   5   5   4      376.08      431.05     22.26 o 
   6   5   4       25.66       51.36     16.57 o 
   7   5   4      153.48      154.87     31.10 o 
 -10   6   4        7.91       23.79     21.49 o 
  -9   6   4       67.65       73.31     21.30 o 
  -8   6   4      320.57      327.28     33.90 o 
  -7   6   4       64.47       88.40     19.11 o 
  -6   6   4     1334.89     1370.70     34.74 o 
  -5   6   4      135.83      123.97     25.09 o 
  -4   6   4       19.79       13.56      9.66 o 
  -3   6   4     1723.77     1747.14     25.36 o 
  -2   6   4       81.70       64.78     11.34 o 
  -1   6   4     2715.77     2620.62     35.96 o 
   0   6   4      156.45      190.91      8.68 o 
   1   6   4       51.32       59.39      7.11 o 
   2   6   4      986.41      979.52     26.84 o 
   3   6   4      446.02      456.54     21.45 o 
   4   6   4      258.92      331.84     29.27 o 
   5   6   4      309.61      295.49     34.45 o 
   6   6   4        6.56       -9.10     15.76 o 
   7   6   4      533.24      450.40     46.80 o 
 -10   7   4       96.35       85.07     69.88 o 
  -9   7   4       28.04       53.88     20.28 o 
  -8   7   4        1.33       -8.59     16.71 o 
  -7   7   4        1.38      -16.95     14.63 o 
  -6   7   4       37.06       29.97     14.01 o 
  -5   7   4      140.84      147.50     14.60 o 
  -4   7   4        1.88        0.35      9.60 o 
  -3   7   4      656.83      664.04     14.20 o 
  -2   7   4      345.72      317.40     19.61 o 
  -1   7   4      376.67      364.98     12.70 o 
   0   7   4      501.55      467.42     13.63 o 
   1   7   4       56.88       81.58      8.98 o 
   2   7   4      113.56      130.85     14.40 o 
   3   7   4     1094.87     1129.36     36.16 o 
   4   7   4      410.07      421.38     23.26 o 
   5   7   4       25.69        7.44     16.07 o 
   6   7   4        0.94        1.31     17.80 o 
  -9   8   4       17.14        3.52     20.20 o 
  -8   8   4        2.30      -24.06     24.78 o 
  -7   8   4      270.66      274.54     22.19 o 
  -6   8   4      143.98      107.82     16.97 o 
  -5   8   4     2477.94     2615.18     52.65 o 
  -4   8   4       41.38       32.94     12.48 o 
  -3   8   4        3.86        4.71     10.20 o 
  -2   8   4       55.99       46.08     10.86 o 
  -1   8   4      320.33      323.48     13.30 o 
   0   8   4     1339.15     1327.13     23.92 o 
   1   8   4      106.29      120.80     22.27 o 
   2   8   4      218.93      233.60     27.65 o 
   3   8   4        2.31       -7.02     13.70 o 
   4   8   4      314.21      350.08     23.51 o 
   5   8   4      124.82      132.71     20.75 o 
   6   8   4      433.90      407.99     28.78 o 
  -9   9   4      225.97      215.42     36.57 o 
  -8   9   4       10.62       14.54     19.11 o 
  -7   9   4      313.45      345.02     33.70 o 
  -6   9   4      885.60      901.51     91.03 o 
  -5   9   4      644.43      564.22     26.55 o 
  -4   9   4      881.39      788.43     28.48 o 
  -3   9   4       44.06       36.77     12.31 o 
  -2   9   4     1377.35     1324.32     26.06 o 
  -1   9   4      125.79      126.31     11.11 o 
   0   9   4        4.61       -1.22     11.11 o 
   1   9   4      104.77      155.90     24.85 o 
   2   9   4       20.32       14.28     23.45 o 
   3   9   4      276.25      285.55     34.20 o 
   4   9   4       17.09       -7.07     16.63 o 
   5   9   4      125.06      161.87     22.73 o 
  -9  10   4       28.07       32.94     23.42 o 
  -8  10   4        5.66      -21.11     19.55 o 
  -7  10   4      163.58      167.21     22.54 o 
  -6  10   4        5.62       23.16     29.39 o 
  -5  10   4      432.32      437.87     25.16 o 
  -4  10   4      587.95      589.65     24.46 o 
  -3  10   4      133.41      168.02     30.88 o 
  -2  10   4      301.32      314.82     15.34 o 
  -1  10   4      107.70       87.73     11.61 o 
   0  10   4        0.19      -21.19     19.88 o 
   1  10   4       19.29      -18.39     22.77 o 
   2  10   4      406.87      389.58     37.09 o 
   3  10   4      438.90      474.56     41.47 o 
   4  10   4       10.41      -35.51     29.77 o 
  -8  11   4       12.93        7.53     22.35 o 
  -7  11   4       36.29       30.30     20.54 o 
  -6  11   4       45.97       62.25     19.99 o 
  -5  11   4       24.96       28.41     20.96 o 
  -4  11   4       51.79       49.90     20.83 o 
  -3  11   4        3.83       11.50      9.67 o 
  -2  11   4      167.77      158.40     14.39 o 
  -1  11   4      277.96      331.71     44.90 o 
   0  11   4        0.63       -2.08     23.72 o 
   1  11   4      280.58      323.36     34.51 o 
   2  11   4       33.53      -19.79     27.29 o 
   3  11   4       28.01      -14.28     29.95 o 
  -8  12   4        5.84        6.97     22.83 o 
  -7  12   4        0.38       -3.33     30.65 o 
  -6  12   4        1.23      -19.66     18.63 o 
  -5  12   4       23.68       -7.81     17.04 o 
  -4  12   4       28.80      -12.58     15.41 o 
  -3  12   4       30.23       20.01     11.43 o 
  -2  12   4       18.27       32.88     15.61 o 
  -1  12   4      111.66      228.31     32.84 o 
   0  12   4       12.74       25.39     28.05 o 
   1  12   4       58.60       37.49     29.59 o 
   2  12   4        0.53      -43.10     28.73 o 
  -7  13   4       24.98      -14.06     21.99 o 
  -6  13   4       10.51        6.45     21.11 o 
  -5  13   4        5.48      -26.24     23.65 o 
  -4  13   4      270.05      236.19     23.13 o 
  -3  13   4      566.79      608.03     29.58 o 
  -2  13   4       32.08      -16.35     27.74 o 
  -1  13   4        1.99       11.52     29.59 o 
   0  13   4       19.58      -13.91     29.54 o 
   1  13   4      186.00      174.46     36.09 o 
  -5  14   4       18.56       19.92     21.69 o 
  -4  14   4       16.81       22.67     16.81 o 
  -3  14   4      167.87      138.80     21.48 o 
  -2  14   4      257.86      255.24     38.17 o 
  -1  14   4        6.97       59.22     32.34 o 
   2 -15   5       20.55       33.25     26.20 o 
   3 -15   5        8.13       30.13     25.98 o 
   4 -15   5       58.82       49.33     27.29 o 
  -1 -14   5      219.98      186.71     25.39 o 
   0 -14   5      804.21      857.95     44.18 o 
   1 -14   5       38.74       57.10     24.21 o 
   2 -14   5       14.08      -25.66     21.95 o 
   3 -14   5        2.46       39.93     24.53 o 
   4 -14   5       16.94       -7.77     23.63 o 
   5 -14   5      150.84      128.48     30.18 o 
   6 -14   5       23.76       72.51     29.68 o 
  -2 -13   5      109.87      115.06     24.98 o 
  -1 -13   5      332.19      416.51     34.29 o 
   0 -13   5       33.78       27.15     13.94 o 
   1 -13   5        0.85      -22.32     18.75 o 
   2 -13   5       28.48        6.78     20.19 o 
   3 -13   5      497.61      516.48     36.55 o 
   4 -13   5       76.47       76.44     25.30 o 
   5 -13   5        2.49      -19.65     22.54 o 
   6 -13   5       20.04        6.05     25.57 o 
   7 -13   5        0.03      -33.20     25.88 o 
  -3 -12   5       21.47       10.25     24.57 o 
  -2 -12   5      330.31      352.04     29.63 o 
  -1 -12   5      110.43       99.93     21.21 o 
   0 -12   5      105.57      111.01     13.11 o 
   1 -12   5      304.14      331.67     13.50 o 
   2 -12   5       70.16      108.01     22.86 o 
   3 -12   5      530.75      470.54     33.47 o 
   4 -12   5      143.01      115.33     24.62 o 
   5 -12   5       16.64       17.93     22.41 o 
   6 -12   5        0.39      -30.02     20.01 o 
   7 -12   5      158.05      185.31     32.21 o 
   8 -12   5       86.19       93.87     31.80 o 
  -4 -11   5       14.72      -16.80     22.41 o 
  -3 -11   5       28.51       32.62     21.14 o 
  -2 -11   5       15.27        9.40     11.64 o 
  -1 -11   5      166.17      193.00     17.03 o 
   0 -11   5      242.14      253.70     12.39 o 
   1 -11   5      271.80      289.54     12.24 o 
   2 -11   5      266.95      280.44     16.70 o 
   3 -11   5      399.17      411.63     28.46 o 
   4 -11   5      199.19      197.23     25.39 o 
   5 -11   5        9.08       -0.63     17.75 o 
   6 -11   5      132.89       84.66     24.76 o 
   7 -11   5       20.51       23.72     25.30 o 
   8 -11   5       23.35       54.53     29.05 o 
  -5 -10   5       98.19       36.05     25.88 o 
  -4 -10   5      371.44      364.06     31.89 o 
  -3 -10   5       77.48       89.94     22.23 o 
  -2 -10   5       93.68       72.57     11.58 o 
  -1 -10   5       79.25       86.70      9.73 o 
   0 -10   5     1234.39     1161.33     20.60 o 
   1 -10   5      309.05      316.90     11.77 o 
   2 -10   5      504.29      485.96     15.40 o 
   3 -10   5      438.47      449.71     29.72 o 
   4 -10   5      222.00      230.53     24.62 o 
   5 -10   5      135.94      122.60     21.37 o 
   6 -10   5      175.30      114.79     25.07 o 
   7 -10   5       67.77       53.62     25.07 o 
   8 -10   5       76.98       78.74     28.78 o 
  -6  -9   5       17.75       10.57     24.94 o 
  -5  -9   5      320.02      318.71     31.94 o 
  -4  -9   5        1.11      -10.75     19.56 o 
  -3  -9   5      333.66      363.52     73.07 o 
  -2  -9   5      717.89      727.80     20.19 o 
  -1  -9   5       14.85        3.74      8.79 o 
   0  -9   5       11.73        8.76      6.01 o 
   1  -9   5      185.80      179.29     13.67 o 
   2  -9   5      449.91      414.40     13.19 o 
   3  -9   5       12.20        4.08      6.93 o 
   4  -9   5       19.24       -0.54     13.87 o 
   5  -9   5       72.37       33.56     18.79 o 
   6  -9   5       94.37       86.37     22.59 o 
   7  -9   5      198.34      151.61     26.83 o 
   8  -9   5      107.05      135.16     31.13 o 
   9  -9   5       90.16       66.99     29.00 o 
  -6  -8   5      185.76      181.42     29.68 o 
  -5  -8   5       34.49       35.15     22.27 o 
  -4  -8   5       13.90       -7.36     14.26 o 
  -3  -8   5       84.26       85.36     10.45 o 
  -2  -8   5      888.86      856.62     32.99 o 
  -1  -8   5      490.91      425.99     14.73 o 
   0  -8   5      426.94      441.42     17.74 o 
   1  -8   5       38.02       41.14      7.15 o 
   2  -8   5        3.00        0.10      6.21 o 
   3  -8   5       67.96       74.87      7.50 o 
   4  -8   5      390.79      418.10     26.13 o 
   5  -8   5      808.75      776.19     35.24 o 
   6  -8   5      195.48      245.84     25.84 o 
   7  -8   5       97.30       57.15     22.99 o 
   8  -8   5       53.09       89.26     28.19 o 
   9  -8   5        0.05        1.63     27.38 o 
  -7  -7   5       54.88       91.61     28.51 o 
  -6  -7   5      161.95      152.15     27.69 o 
  -5  -7   5       66.65      100.78     22.36 o 
  -4  -7   5        4.48       -0.91     10.90 o 
  -3  -7   5        8.81       -3.79      8.22 o 
  -2  -7   5      891.12      921.88     19.39 o 
  -1  -7   5      263.62      285.16     11.65 o 
   0  -7   5      505.10      459.00     36.47 o 
   1  -7   5      147.56      164.69     11.49 o 
   2  -7   5      924.60      952.41     17.23 o 
   3  -7   5      430.85      417.38     13.30 o 
   4  -7   5      985.93     1015.00     31.89 o 
   5  -7   5      919.49      822.55     21.47 o 
   6  -7   5      228.20      274.48     25.57 o 
   7  -7   5        0.73      -12.42     18.57 o 
   8  -7   5       40.63       20.87     22.27 o 
   9  -7   5       73.98       76.16     26.29 o 
  -8  -6   5       53.03       52.85     28.01 o 
  -7  -6   5      156.89      126.67     28.14 o 
  -6  -6   5      805.39      769.64     41.38 o 
  -5  -6   5        3.47        2.44      7.81 o 
  -4  -6   5     1335.95     1350.42     21.24 o 
  -3  -6   5      146.67      166.44      8.04 o 
  -2  -6   5       42.92       43.33      6.79 o 
  -1  -6   5      772.57      736.36     16.40 o 
   0  -6   5     2791.68     2896.16     36.40 o 
   1  -6   5     5387.55     5418.56     75.29 o 
   2  -6   5        6.75       13.98      5.14 o 
   3  -6   5      293.72      298.85     12.86 o 
   4  -6   5      182.16      203.53     11.23 o 
   5  -6   5      800.52      821.38     21.00 o 
   6  -6   5     2159.88     2153.02     60.71 o 
   7  -6   5       64.10       88.09     20.74 o 
   8  -6   5       62.33       55.79     15.87 o 
   9  -6   5        4.19      -25.88     21.73 o 
  -8  -5   5      186.35      215.80     31.89 o 
  -7  -5   5        5.41        8.63     22.18 o 
  -6  -5   5      599.21      562.88     20.67 o 
  -5  -5   5        9.22       -0.80      9.45 o 
  -4  -5   5      206.99      227.05      8.98 o 
  -3  -5   5      724.11      678.08     13.08 o 
  -2  -5   5      814.07      881.32     16.23 o 
  -1  -5   5     1284.37     1210.93     18.72 o 
   0  -5   5      910.13      978.36     20.40 o 
   1  -5   5     1446.04     1268.09    178.37 o 
   2  -5   5     2033.12     2024.69     26.67 o 
   3  -5   5       44.60       35.99      7.19 o 
   4  -5   5        5.86        6.12      6.72 o 
   5  -5   5     1523.93     1660.23     31.77 o 
   6  -5   5     2530.09     2514.97     63.67 o 
   7  -5   5        9.61       23.51     12.56 o 
   8  -5   5      176.14      167.55     25.03 o 
   9  -5   5       20.41      -17.62     21.32 o 
  -8  -4   5      643.92      633.26     41.79 o 
  -7  -4   5        3.95        5.01      9.87 o 
  -6  -4   5      372.68      384.31     14.53 o 
  -5  -4   5      201.89      212.29      9.73 o 
  -4  -4   5      171.97      192.72      8.10 o 
  -3  -4   5     2622.55     2561.61     28.65 o 
  -2  -4   5      792.88      831.12     12.00 o 
  -1  -4   5     2245.08     2182.64     27.54 o 
   0  -4   5      420.17      439.10     13.00 o 
   1  -4   5      270.00      289.48     15.22 o 
   2  -4   5     1804.78     1699.41     23.06 o 
   3  -4   5     1628.50     1727.94     39.32 o 
   4  -4   5     2446.28     2382.93     39.19 o 
   5  -4   5        4.49       -2.09      8.97 o 
   6  -4   5      257.51      259.07     12.92 o 
   7  -4   5       22.02       26.10     10.30 o 
   8  -4   5       11.24        2.48     18.93 o 
   9  -4   5       27.25       24.12     22.63 o 
  -9  -3   5       17.65       35.10     26.56 o 
  -8  -3   5       12.34       18.00     14.23 o 
  -7  -3   5      265.34      281.25     19.69 o 
  -6  -3   5       41.05       39.73      9.54 o 
  -5  -3   5     3837.49     3771.41     41.77 o 
  -4  -3   5      188.98      167.07     10.65 o 
  -3  -3   5      297.18      267.04      7.54 o 
  -2  -3   5     1727.86     1773.09     19.72 o 
  -1  -3   5     2406.75     2633.67     40.09 o 
   0  -3   5     2116.30     2050.31     31.94 o 
   1  -3   5     1372.01     1460.34     24.27 o 
   2  -3   5      518.95      474.85     13.06 o 
   3  -3   5     1210.83     1233.68     19.33 o 
   4  -3   5     1283.32     1291.98     21.47 o 
   5  -3   5       56.71       53.28      7.92 o 
   6  -3   5        6.12        6.39      8.50 o 
   7  -3   5      298.06      320.61     30.00 o 
   8  -3   5       58.48       64.93     16.15 o 
   9  -3   5      129.12      134.97     24.33 o 
  -9  -2   5      147.60      135.75     29.36 o 
  -8  -2   5       64.59       49.64     11.54 o 
  -7  -2   5      460.35      477.30     15.59 o 
  -6  -2   5      280.98      323.53     11.45 o 
  -5  -2   5     1065.59     1025.04     16.86 o 
  -4  -2   5      488.40      498.85     10.58 o 
  -3  -2   5      220.29      224.06      8.26 o 
  -2  -2   5      714.38      681.68     12.89 o 
  -1  -2   5      908.29      910.78     17.52 o 
   0  -2   5     4964.17     4917.70     53.42 o 
   1  -2   5      272.21      268.38      5.95 o 
   2  -2   5      378.55      362.71      9.12 o 
   3  -2   5      371.12      394.27     10.69 o 
   4  -2   5      304.62      287.24     10.32 o 
   5  -2   5      515.34      535.53     14.75 o 
   6  -2   5      251.80      254.27     15.04 o 
   7  -2   5      698.66      700.29     26.41 o 
   8  -2   5       16.77       41.65     15.78 o 
   9  -2   5       39.38       29.61     17.70 o 
  -9  -1   5      492.49      543.71     25.95 o 
  -8  -1   5       29.61       26.63     11.33 o 
  -7  -1   5      504.28      504.61     18.33 o 
  -6  -1   5       28.83       42.57      8.68 o 
  -5  -1   5      397.85      380.76     10.59 o 
  -4  -1   5     3768.08     3797.50     45.49 o 
  -3  -1   5      116.37      131.83     14.18 o 
  -2  -1   5     3352.14     3271.91     47.28 o 
  -1  -1   5      543.50      600.16     20.80 o 
   0  -1   5      349.73      359.31      6.03 o 
   1  -1   5     1215.34     1213.22     16.51 o 
   2  -1   5     1944.78     2018.53     45.81 o 
   3  -1   5     3434.92     3461.59     41.53 o 
   4  -1   5       17.74       22.52      5.57 o 
   5  -1   5       63.18       70.06      7.67 o 
   6  -1   5      203.99      206.62     19.02 o 
   7  -1   5       15.83       -3.35     12.72 o 
   8  -1   5       63.73       91.63     26.83 o 
   9  -1   5       15.10       19.93     17.15 o 
  -9   0   5       15.33       40.02     20.96 o 
  -8   0   5      416.10      442.78     18.18 o 
  -7   0   5       21.87        7.73      9.10 o 
  -6   0   5      700.22      696.62     13.78 o 
  -5   0   5       30.92       43.25      7.70 o 
  -4   0   5     1605.83     1721.09     24.97 o 
  -3   0   5      529.08      529.64     11.75 o 
  -2   0   5     3769.11     3985.97     55.32 o 
  -1   0   5     1624.42     1646.07     25.81 o 
   0   0   5      278.93      310.11      7.15 o 
   1   0   5     1155.24     1185.43     20.12 o 
   2   0   5     3923.33     3879.23     55.47 o 
   3   0   5      610.42      629.90     12.33 o 
   4   0   5      489.42      503.36     13.79 o 
   5   0   5        4.06        6.02      9.31 o 
   6   0   5        7.22        8.17     11.21 o 
   7   0   5      715.83      757.70     28.04 o 
   8   0   5      181.38      199.65     22.79 o 
   9   0   5       20.49       26.96     27.22 o 
 -10   1   5       14.90       25.75     23.08 o 
  -9   1   5      328.82      316.43     22.90 o 
  -8   1   5      293.27      316.45     13.76 o 
  -7   1   5      162.47      191.29     12.57 o 
  -6   1   5     3239.47     3341.74     47.98 o 
  -5   1   5       14.93       11.24      5.81 o 
  -4   1   5       82.34      110.15      8.39 o 
  -3   1   5      250.18      236.89      8.22 o 
  -2   1   5     3492.68     3739.82     42.70 o 
  -1   1   5     5890.84     5991.93     64.95 o 
   0   1   5       95.96      100.24      4.99 o 
   1   1   5     1704.63     1559.97    110.81 o 
   2   1   5      308.99      297.67     11.96 o 
   3   1   5     2287.46     2363.91     64.03 o 
   4   1   5     1082.85     1046.46     25.55 o 
   5   1   5      818.45      796.36     24.70 o 
   6   1   5      655.76      670.60     40.88 o 
   7   1   5       26.08       30.92     14.34 o 
   8   1   5       75.10       41.99     18.54 o 
   9   1   5       31.79       24.20     36.21 o 
 -10   2   5       59.92       69.93     25.30 o 
  -9   2   5      233.54      213.81     17.17 o 
  -8   2   5      781.47      787.60     28.64 o 
  -7   2   5       35.34       32.25     10.00 o 
  -6   2   5        1.44       -7.20      6.45 o 
  -5   2   5     1250.29     1224.33     18.14 o 
  -4   2   5      159.08      202.75      7.97 o 
  -3   2   5    16392.29    17786.00    164.99 o 
  -2   2   5       10.03       13.06      3.71 o 
  -1   2   5      732.57      829.58     13.61 o 
   0   2   5     3325.49     3130.13     75.72 o 
   1   2   5       67.22       71.23      7.12 o 
   2   2   5      409.82      371.73     14.00 o 
   3   2   5     2536.68     2700.15     44.86 o 
   4   2   5      448.35      475.42     18.62 o 
   5   2   5      415.13      415.37     37.47 o 
   6   2   5       46.64       61.82     13.84 o 
   7   2   5        2.10        2.24     14.79 o 
   8   2   5      320.78      323.40     24.48 o 
 -10   3   5        2.26        6.45     18.13 o 
  -9   3   5      199.23      138.88     20.70 o 
  -8   3   5      260.56      290.65     21.93 o 
  -7   3   5      373.58      408.75     21.84 o 
  -6   3   5       79.01       76.54      7.51 o 
  -5   3   5     1476.40     1449.07     19.61 o 
  -4   3   5     1569.55     1610.82     20.23 o 
  -3   3   5       14.58       13.53      3.85 o 
  -2   3   5       16.21       14.99      8.76 o 
  -1   3   5      202.90      212.46      8.72 o 
   0   3   5      668.95      656.63     12.55 o 
   1   3   5     3528.67     3567.13     44.22 o 
   2   3   5     1787.62     1702.11     31.93 o 
   3   3   5      841.82      885.03     23.47 o 
   4   3   5       95.21       98.56     13.44 o 
   5   3   5       11.64       27.95     12.03 o 
   6   3   5      505.91      495.44     37.20 o 
   7   3   5      281.92      248.84     21.57 o 
   8   3   5       80.28       96.60     20.59 o 
 -10   4   5        0.80      -21.48     20.47 o 
  -9   4   5      158.96      159.05     36.84 o 
  -8   4   5      275.76      270.17     21.53 o 
  -7   4   5     1498.49     1469.17     37.03 o 
  -6   4   5       17.60       13.77     28.87 o 
  -5   4   5     1130.10     1145.84     16.41 o 
  -4   4   5     1685.21     1772.69     21.42 o 
  -3   4   5       50.70       40.94      5.47 o 
  -2   4   5     8725.18     8963.14    101.31 o 
  -1   4   5      284.23      269.38     10.02 o 
   0   4   5      777.27      736.14     14.02 o 
   1   4   5      167.33      168.31      6.07 o 
   2   4   5      109.74      110.54     17.82 o 
   3   4   5     1182.70     1180.77     28.71 o 
   4   4   5      149.57      137.89     26.90 o 
   5   4   5      170.51      189.57     16.59 o 
   6   4   5       89.72      111.67     17.11 o 
   7   4   5        1.74       28.13     26.86 o 
   8   4   5      320.04      333.97     44.81 o 
 -10   5   5       17.06       10.11     35.64 o 
  -9   5   5      150.62      171.43     22.32 o 
  -8   5   5       18.34        3.41     16.40 o 
  -7   5   5      190.08      186.77     40.09 o 
  -6   5   5     1013.54     1039.89     30.33 o 
  -5   5   5       47.60       45.62     11.13 o 
  -4   5   5       15.06       11.68      5.89 o 
  -3   5   5      469.99      427.18     11.30 o 
  -2   5   5       54.81       29.80      7.00 o 
  -1   5   5      360.50      328.39     11.20 o 
   0   5   5      590.35      568.42     13.02 o 
   1   5   5      374.41      376.19     11.38 o 
   2   5   5      444.23      422.49     18.36 o 
   3   5   5      369.82      348.94     20.83 o 
   4   5   5      842.30      843.25     27.83 o 
   5   5   5      453.51      443.54     23.65 o 
   6   5   5        2.75       -4.66     15.52 o 
   7   5   5       10.96      -15.26     19.38 o 
 -10   6   5       10.24      -30.47     20.32 o 
  -9   6   5      168.03      208.06     23.45 o 
  -8   6   5        8.88      -12.22     16.14 o 
  -7   6   5       56.94       41.56     15.84 o 
  -6   6   5      443.20      415.47     22.49 o 
  -5   6   5      352.12      334.21     18.98 o 
  -4   6   5     4258.49     4220.16     69.79 o 
  -3   6   5      663.94      673.75     14.51 o 
  -2   6   5      100.00      113.30     13.24 o 
  -1   6   5      104.41      108.86      8.22 o 
   0   6   5      919.28      850.55     16.92 o 
   1   6   5     1747.57     1715.82     25.25 o 
   2   6   5      143.41      119.93     21.23 o 
   3   6   5      248.80      244.89     17.19 o 
   4   6   5       36.65       35.66     14.02 o 
   5   6   5      164.35      154.39     30.97 o 
   6   6   5        2.44        9.24     16.87 o 
   7   6   5      196.85      195.50     24.77 o 
 -10   7   5        5.97      -16.31     21.55 o 
  -9   7   5       32.13      -11.66     19.44 o 
  -8   7   5      416.81      405.00     30.31 o 
  -7   7   5        2.43        1.62     15.47 o 
  -6   7   5      322.06      355.28     21.82 o 
  -5   7   5      240.88      250.79     18.11 o 
  -4   7   5      292.58      313.51     17.98 o 
  -3   7   5       71.16       67.05      7.18 o 
  -2   7   5        8.73       12.78      8.43 o 
  -1   7   5      751.57      721.05     17.41 o 
   0   7   5      128.57      158.25      9.31 o 
   1   7   5       14.93        6.78     17.35 o 
   2   7   5      708.86      663.65     25.26 o 
   3   7   5        1.48      -18.09     12.06 o 
   4   7   5        1.71       -9.90     14.42 o 
   5   7   5      255.85      260.47     22.64 o 
   6   7   5       25.97       10.97     23.54 o 
  -9   8   5       22.22       -7.02     19.97 o 
  -8   8   5      125.75      133.21     21.30 o 
  -7   8   5       54.12       63.16     17.52 o 
  -6   8   5      107.21      116.86     17.60 o 
  -5   8   5       39.73       37.24     13.37 o 
  -4   8   5     1384.94     1294.48     32.79 o 
  -3   8   5     3111.80     3009.69     54.58 o 
  -2   8   5      538.56      519.68     24.29 o 
  -1   8   5      194.34      201.48     11.34 o 
   0   8   5       90.59      105.75      9.53 o 
   1   8   5      374.41      384.80     30.54 o 
   2   8   5      145.76      135.07     25.70 o 
   3   8   5      677.19      725.97     53.19 o 
   4   8   5      266.45      272.38     22.21 o 
   5   8   5       54.67       19.97     18.85 o 
  -9   9   5       61.59       77.00     23.69 o 
  -8   9   5        2.83      -27.24     18.16 o 
  -7   9   5        3.30       -2.42     17.27 o 
  -6   9   5      321.54      303.00     35.24 o 
  -5   9   5      617.99      610.87     34.45 o 
  -4   9   5      372.20      427.38     22.21 o 
  -3   9   5        4.07        8.84     11.65 o 
  -2   9   5        3.54        3.65     10.78 o 
  -1   9   5      714.14      683.46     19.52 o 
   0   9   5      775.99      697.13     39.53 o 
   1   9   5       91.85       84.97     24.76 o 
   2   9   5       29.91       42.15     25.43 o 
   3   9   5        3.29      -11.43     24.85 o 
   4   9   5       50.38       56.56     19.20 o 
   5   9   5        3.64      -18.30     18.80 o 
  -9  10   5       32.75       26.91     22.91 o 
  -8  10   5       10.63       -9.78     20.07 o 
  -7  10   5        3.21      -16.81     29.68 o 
  -6  10   5      220.70      161.88     20.21 o 
  -5  10   5      125.21      168.02     19.55 o 
  -4  10   5      632.85      643.73     93.90 o 
  -3  10   5      215.93      210.92     22.95 o 
  -2  10   5       18.65       20.70     10.64 o 
  -1  10   5      623.70      627.95     20.24 o 
   0  10   5       58.86       33.52     23.17 o 
   1  10   5       38.95       32.21     25.03 o 
   2  10   5       72.39       20.55     27.20 o 
   3  10   5       52.80       30.54     29.86 o 
   4  10   5      173.46      205.68     39.03 o 
  -8  11   5        4.06      -27.85     21.79 o 
  -7  11   5        5.55        4.34     20.22 o 
  -6  11   5        7.37      -19.32     16.35 o 
  -5  11   5       25.35        5.49     15.59 o 
  -4  11   5        1.98        1.31     15.28 o 
  -3  11   5      245.24      213.42     42.24 o 
  -2  11   5      433.34      442.02     19.83 o 
  -1  11   5        1.07        3.70     23.94 o 
   0  11   5       67.28      141.31     28.91 o 
   1  11   5        0.90       32.30     27.78 o 
   2  11   5      194.63      236.53     36.23 o 
   3  11   5      175.11      186.66     37.45 o 
  -7  12   5      118.53      112.73     24.25 o 
  -6  12   5      203.59      229.31     25.06 o 
  -5  12   5       35.41       35.37     19.12 o 
  -4  12   5        8.03        9.46     20.69 o 
  -3  12   5      129.93      143.79     17.52 o 
  -2  12   5       56.88       76.35     18.41 o 
  -1  12   5       13.66       46.17     28.55 o 
   0  12   5        8.14       15.00     29.59 o 
   1  12   5       12.36      -17.66     29.23 o 
   2  12   5       68.41       76.48     33.79 o 
  -7  13   5       79.91       63.54     25.70 o 
  -6  13   5       84.26       90.03     23.49 o 
  -5  13   5       15.35       -6.77     20.11 o 
  -4  13   5       98.70       81.39     17.03 o 
  -3  13   5       95.81       98.26     17.13 o 
  -2  13   5      436.85      464.89     42.24 o 
  -1  13   5      297.96      337.00     40.07 o 
   0  13   5       41.52       46.98     32.71 o 
   1  13   5       64.42       84.52     34.38 o 
  -5  14   5       58.08       47.72     54.77 o 
  -4  14   5       45.35       10.76     20.18 o 
  -3  14   5      210.97      278.32     40.39 o 
  -2  14   5       89.64      135.88     36.23 o 
   3 -15   6        2.78      -14.41     25.43 o 
  -1 -14   6      126.60       30.00     14.59 o 
   0 -14   6      116.75      112.80     26.61 o 
   1 -14   6      290.47      268.20     31.58 o 
   2 -14   6      135.73      156.85     28.32 o 
   3 -14   6        0.37      -10.39     23.13 o 
   4 -14   6       79.98       72.91     26.70 o 
   5 -14   6      158.04      153.86     30.99 o 
  -2 -13   6        2.77       41.38     22.32 o 
  -1 -13   6      201.59      238.84     30.54 o 
   0 -13   6      129.98      121.58     14.66 o 
   1 -13   6      185.99      182.05     27.60 o 
   2 -13   6        9.53        7.82     21.41 o 
   3 -13   6      289.57      274.07     30.27 o 
   4 -13   6      181.42      153.14     28.01 o 
   5 -13   6       65.09       84.39     26.56 o 
   6 -13   6       22.56       35.33     27.20 o 
   7 -13   6        7.97       13.06     28.28 o 
  -3 -12   6       25.04       14.46     22.81 o 
  -2 -12   6        3.40       -7.59     13.00 o 
  -1 -12   6       60.77       58.79     12.92 o 
   0 -12   6      196.04      224.09     15.34 o 
   1 -12   6      237.93      251.65     16.74 o 
   2 -12   6        0.09       13.33     19.24 o 
   3 -12   6      209.07      213.45     26.56 o 
   4 -12   6      679.22      689.27     39.84 o 
   5 -12   6      232.22      211.87     29.00 o 
   6 -12   6       15.41      -12.78     21.01 o 
   7 -12   6       13.26       -0.05     25.75 o 
  -4 -11   6      219.97      194.57     29.50 o 
  -3 -11   6        9.09      -10.84     18.02 o 
  -2 -11   6       95.87      103.59     13.57 o 
  -1 -11   6       37.93       29.84     17.22 o 
   0 -11   6        0.90       -4.96      9.80 o 
   1 -11   6        9.76        7.27      9.74 o 
   2 -11   6       25.65       39.37     10.02 o 
   3 -11   6      123.66      184.18     24.26 o 
   4 -11   6       18.81       -0.86     16.80 o 
   5 -11   6        5.41      -14.00     19.79 o 
   6 -11   6        1.68       28.60     23.08 o 
   7 -11   6      124.72       74.90     27.83 o 
   8 -11   6       33.28       32.84     28.46 o 
  -5 -10   6       73.00       82.67     27.42 o 
  -4 -10   6       17.15        5.10     21.86 o 
  -3 -10   6       48.12       35.71     16.17 o 
  -2 -10   6       18.40       16.69     41.81 o 
  -1 -10   6      595.75      614.25     20.50 o 
   0 -10   6      321.52      314.29     18.17 o 
   1 -10   6        9.20       18.83      7.82 o 
   2 -10   6     1036.79     1076.30     21.93 o 
   3 -10   6        0.15      -14.41     11.61 o 
   4 -10   6       11.30       -3.12     15.09 o 
   5 -10   6       70.94       63.24     21.28 o 
   6 -10   6       52.25       59.27     23.81 o 
   7 -10   6      139.49      200.85     30.22 o 
   8 -10   6       31.36        8.36     28.23 o 
  -6  -9   6      254.03      280.62     34.92 o 
  -5  -9   6        6.97       -3.93     22.77 o 
  -4  -9   6       10.92        4.12     18.27 o 
  -3  -9   6       75.04       66.58     16.49 o 
  -2  -9   6      711.30      694.10     25.28 o 
  -1  -9   6      936.29      920.81     26.23 o 
   0  -9   6      125.75      138.95     11.69 o 
   1  -9   6      713.38      688.99     17.05 o 
   2  -9   6      138.88      115.94      9.37 o 
   3  -9   6      478.54      496.30     14.62 o 
   4  -9   6      139.52       90.67     17.62 o 
   5  -9   6      256.08      301.90     27.33 o 
   6  -9   6      296.65      302.26     29.50 o 
   7  -9   6        5.66       17.80     23.04 o 
   8  -9   6        0.67      -16.44     24.03 o 
   9  -9   6        0.14       22.14     28.32 o 
  -6  -8   6      226.90      193.66     30.27 o 
  -5  -8   6      766.39      795.97     42.10 o 
  -4  -8   6       27.84        1.64     14.86 o 
  -3  -8   6      717.83      805.46     36.23 o 
  -2  -8   6        6.83       -1.19     19.38 o 
  -1  -8   6       47.29       43.72      8.14 o 
   0  -8   6      596.98      565.54     15.35 o 
   1  -8   6     2447.81     2399.84     33.74 o 
   2  -8   6      850.27      850.09     28.08 o 
   3  -8   6       25.38       23.64      6.96 o 
   4  -8   6        8.81       11.52      9.45 o 
   5  -8   6        5.34        7.77     17.08 o 
   6  -8   6       50.74       72.73     21.41 o 
   7  -8   6      283.89      211.37     27.87 o 
   8  -8   6        1.34      -17.98     25.07 o 
   9  -8   6        7.39       24.35     24.48 o 
  -7  -7   6      208.14      265.22     32.84 o 
  -6  -7   6        6.83       13.55     22.45 o 
  -5  -7   6      149.21      123.40     20.92 o 
  -4  -7   6      396.65      414.82     21.66 o 
  -3  -7   6        7.44       14.14     12.51 o 
  -2  -7   6      131.01      132.48     10.48 o 
  -1  -7   6       58.14       97.81     12.35 o 
   0  -7   6      500.01      499.63     20.18 o 
   1  -7   6        4.99        1.02      7.23 o 
   2  -7   6     1677.92     1722.84     25.59 o 
   3  -7   6        4.39        2.95      6.06 o 
   4  -7   6       46.54       42.40     13.08 o 
   5  -7   6       62.85       59.97     10.77 o 
   6  -7   6      708.46      736.12     37.40 o 
   7  -7   6      566.82      580.45     36.28 o 
   8  -7   6        0.68       15.18     22.63 o 
   9  -7   6        8.59       33.88     24.21 o 
  -7  -6   6      575.78      638.14     41.79 o 
  -6  -6   6       20.21       41.97     21.77 o 
  -5  -6   6       18.05        7.20     14.13 o 
  -4  -6   6       42.25       27.52     13.08 o 
  -3  -6   6      811.53      750.45     13.93 o 
  -2  -6   6     2151.09     2180.96     30.77 o 
  -1  -6   6      203.86      202.29      9.07 o 
   0  -6   6       11.14       17.22      5.39 o 
   1  -6   6        7.06        5.41      4.77 o 
   2  -6   6     1802.02     1826.88     32.91 o 
   3  -6   6      334.99      333.10     42.85 o 
   4  -6   6      239.78      258.63     19.29 o 
   5  -6   6      401.69      393.47     18.72 o 
   6  -6   6        2.00       -5.53      9.97 o 
   7  -6   6      140.33      140.45     23.99 o 
   8  -6   6       18.94       15.32     15.22 o 
   9  -6   6      105.05       80.41     25.57 o 
  -8  -5   6        2.48       -6.69     25.39 o 
  -7  -5   6        7.96       -9.22     22.14 o 
  -6  -5   6       98.85      121.66     17.62 o 
  -5  -5   6      431.85      367.43     33.56 o 
  -4  -5   6     1004.33     1009.46     19.46 o 
  -3  -5   6       51.74       65.17     11.00 o 
  -2  -5   6       32.39       33.32      5.17 o 
  -1  -5   6      741.80      814.92     15.71 o 
   0  -5   6     3971.51     4416.50     70.65 o 
   1  -5   6      221.64       84.61      8.36 o 
   2  -5   6      940.78      983.78     16.80 o 
   3  -5   6        3.14       -6.04      6.71 o 
   4  -5   6     1237.14     1192.60     34.20 o 
   5  -5   6      110.80      129.18     11.34 o 
   6  -5   6      382.89      372.13     17.15 o 
   7  -5   6      656.61      672.06     25.39 o 
   8  -5   6       54.56       14.09     20.33 o 
   9  -5   6      278.30      335.51     33.43 o 
  -8  -4   6        2.95      -27.29     23.72 o 
  -7  -4   6       66.01       42.01     22.59 o 
  -6  -4   6       96.81      129.32     32.77 o 
  -5  -4   6      927.78      909.65     19.81 o 
  -4  -4   6      844.25      849.83     14.78 o 
  -3  -4   6      218.54      239.82     10.30 o 
  -2  -4   6      296.70      283.78      8.56 o 
  -1  -4   6      144.36      139.85      9.04 o 
   0  -4   6     4332.69     4456.87     63.42 o 
   1  -4   6       53.56      122.91      8.00 o 
   2  -4   6      779.41      797.01     25.25 o 
   3  -4   6       25.60       39.27      7.13 o 
   4  -4   6       18.72       22.94      6.36 o 
   5  -4   6     1014.80     1028.99     17.87 o 
   6  -4   6        6.01        8.57      8.68 o 
   7  -4   6      699.98      736.68     76.46 o 
   8  -4   6       94.65       73.95     22.36 o 
   9  -4   6        0.91      -30.63     20.42 o 
  -9  -3   6      344.31      322.32     34.69 o 
  -8  -3   6      439.83      488.61     36.77 o 
  -7  -3   6       15.13       -8.27     19.06 o 
  -6  -3   6       27.50       30.72      7.70 o 
  -5  -3   6      150.27      161.50      8.37 o 
  -4  -3   6     2271.05     2265.35     26.71 o 
  -3  -3   6     4779.55     4835.00     47.84 o 
  -2  -3   6      131.77      123.75      6.07 o 
  -1  -3   6     2454.96     2544.95     39.77 o 
   0  -3   6      144.78      145.21      8.94 o 
   1  -3   6      240.83      290.74     10.73 o 
   2  -3   6      864.92      873.34     14.65 o 
   3  -3   6     3379.41     3242.86    112.24 o 
   4  -3   6       50.48       61.79     13.96 o 
   5  -3   6      230.06      226.58     10.91 o 
   6  -3   6       32.09       44.78      9.54 o 
   7  -3   6      238.93      247.59     18.31 o 
   8  -3   6       50.30       65.63     16.69 o 
   9  -3   6       73.01       70.11     36.39 o 
  -9  -2   6       15.78       30.81     24.94 o 
  -8  -2   6        9.08      -22.95     22.23 o 
  -7  -2   6      407.65      437.71     17.43 o 
  -6  -2   6        3.51        3.57      7.03 o 
  -5  -2   6      473.21      453.81     13.30 o 
  -4  -2   6     2840.33     2929.14     41.20 o 
  -3  -2   6     1053.92     1023.56     16.35 o 
  -2  -2   6     2735.75     2782.15     42.82 o 
  -1  -2   6      198.66      267.58     10.15 o 
   0  -2   6      272.68      332.52      7.37 o 
   1  -2   6     3205.04     3249.98     37.49 o 
   2  -2   6       11.80        6.00      4.20 o 
   3  -2   6     3253.96     3236.50     49.06 o 
   4  -2   6      257.68      252.70     10.02 o 
   5  -2   6       74.02       70.72      8.90 o 
   6  -2   6      243.66      252.60     21.30 o 
   7  -2   6        6.22       -3.20     25.55 o 
   8  -2   6      750.12      791.62     30.62 o 
   9  -2   6      301.10      315.39     24.77 o 
  -9  -1   6       23.01       22.27     24.30 o 
  -8  -1   6      749.66      768.69     40.50 o 
  -7  -1   6      735.12      703.39     17.82 o 
  -6  -1   6      596.12      587.46     16.73 o 
  -5  -1   6     1125.44     1073.70     19.69 o 
  -4  -1   6      923.98      984.65     22.39 o 
  -3  -1   6      571.97      613.13     17.78 o 
  -2  -1   6     2032.76     2183.76     34.73 o 
  -1  -1   6     2140.91     2153.02     33.49 o 
   0  -1   6     6052.90     6416.88     59.89 o 
   1  -1   6      394.76      374.19      8.87 o 
   2  -1   6       19.34        9.42      5.07 o 
   3  -1   6      231.87      233.09      8.73 o 
   4  -1   6     2242.13     2292.59     31.38 o 
   5  -1   6      850.11      903.62     24.39 o 
   6  -1   6      193.98      198.47     33.56 o 
   7  -1   6       97.22      101.53     26.38 o 
   8  -1   6      205.45      208.05     20.43 o 
   9  -1   6       12.90        3.17     24.35 o 
  -9   0   6      167.02      184.00     25.34 o 
  -8   0   6      193.17      212.02     14.66 o 
  -7   0   6      309.57      332.01     13.04 o 
  -6   0   6      244.52      257.07     19.76 o 
  -5   0   6      269.26      299.14     14.28 o 
  -4   0   6     1644.89     1597.91     31.42 o 
  -3   0   6     2609.00     2850.28     43.20 o 
  -2   0   6     4121.53     4615.94     64.06 o 
  -1   0   6      161.28      159.82      7.74 o 
   0   0   6       45.24       59.23      6.02 o 
   1   0   6     1748.42     1611.97     41.67 o 
   2   0   6       20.83       30.64      5.63 o 
   3   0   6       79.34       80.35      7.79 o 
   4   0   6     2851.12     2863.27     58.37 o 
   5   0   6      216.77      267.27     22.41 o 
   6   0   6      401.36      428.94     20.75 o 
   7   0   6       37.16       27.10     14.36 o 
   8   0   6        2.52      -10.22     15.61 o 
   9   0   6      213.81      242.69     23.91 o 
  -9   1   6       49.53       62.14     17.31 o 
  -8   1   6      173.56      186.09     13.96 o 
  -7   1   6        1.07       -1.05      8.55 o 
  -6   1   6       10.04        6.74      7.56 o 
  -5   1   6     1751.23     1778.11     24.12 o 
  -4   1   6     2367.03     2389.90     31.59 o 
  -3   1   6     3431.71     3574.26     42.61 o 
  -2   1   6     1263.69     1194.64     17.75 o 
  -1   1   6      206.19      248.22      9.90 o 
   0   1   6     1039.87     1048.44     16.25 o 
   2   1   6     2848.59     2757.57     43.26 o 
   3   1   6     1034.85     1032.15     16.52 o 
   4   1   6      488.52      558.06     42.13 o 
   5   1   6        2.30       13.26     10.35 o 
   6   1   6       22.38       16.26     12.73 o 
   7   1   6      671.07      686.93     28.54 o 
   8   1   6      199.40      226.89     22.24 o 
 -10   2   6        1.68       14.50     23.04 o 
  -9   2   6        6.42      -11.63     12.77 o 
  -8   2   6        7.98       -9.82     15.23 o 
  -7   2   6     1209.40     1192.52     27.24 o 
  -6   2   6     1476.71     1469.62     22.80 o 
  -5   2   6       78.82       97.00      7.50 o 
  -4   2   6       79.34       74.84      6.13 o 
  -3   2   6      680.06      622.06     12.44 o 
  -2   2   6     1267.86     1326.55     19.17 o 
  -1   2   6     9153.03     9728.58    105.30 o 
   1   2   6      409.66      417.65     14.25 o 
   2   2   6     1603.43     1619.31     30.42 o 
   3   2   6       11.43        1.27     19.33 o 
   4   2   6      115.69      135.13     12.91 o 
   5   2   6      514.87      512.13     22.70 o 
   6   2   6        5.48        3.13     12.73 o 
   7   2   6      149.85      167.01     41.74 o 
   8   2   6       37.61       40.23     18.75 o 
 -10   3   6      210.82      204.79     29.12 o 
  -9   3   6       19.31       -5.24     17.70 o 
  -8   3   6      181.37      167.66     19.72 o 
  -7   3   6      354.34      351.68     21.10 o 
  -6   3   6       44.48       45.82      7.42 o 
  -5   3   6     1142.94     1159.79     17.78 o 
  -4   3   6        5.74        1.04      4.67 o 
  -3   3   6       87.16       81.62      5.30 o 
  -2   3   6     2910.92     2784.17     36.59 o 
  -1   3   6       36.81       23.63      4.53 o 
   0   3   6      710.61      658.45     13.38 o 
   1   3   6       58.85       73.07      6.15 o 
   2   3   6       35.69       46.99      8.59 o 
   3   3   6     1129.45     1071.41     48.04 o 
   4   3   6        7.48        3.61     13.33 o 
   5   3   6      771.77      780.39     30.83 o 
   6   3   6      119.08      117.77     21.95 o 
   7   3   6       23.07       34.43     17.44 o 
   8   3   6        3.73       -2.83     41.04 o 
 -10   4   6      139.92      167.73     24.66 o 
  -9   4   6       24.90        3.30     18.65 o 
  -8   4   6        0.42       10.61     16.23 o 
  -7   4   6       28.30       17.61     14.62 o 
  -6   4   6     1577.60     1519.39     36.55 o 
  -5   4   6      974.59      980.27     15.64 o 
  -4   4   6      732.79      679.38     12.05 o 
  -3   4   6     1568.73     1506.18     23.35 o 
  -2   4   6     2031.88     2160.14     29.99 o 
  -1   4   6      300.60      308.95     10.71 o 
   0   4   6      809.09      785.74     17.38 o 
   1   4   6     2000.63     1985.07     30.13 o 
   2   4   6      900.88      856.02     31.26 o 
   3   4   6       55.37       44.97     11.06 o 
   4   4   6       50.67       55.70     25.32 o 
   5   4   6        8.32        1.33     12.58 o 
   6   4   6      168.40      159.26     18.92 o 
   7   4   6        1.53      -21.17     16.40 o 
 -10   5   6       38.88       44.16     22.31 o 
  -9   5   6       15.15      -20.22     18.61 o 
  -8   5   6      199.73      189.45     21.44 o 
  -7   5   6       31.21       42.80     15.32 o 
  -6   5   6      457.51      428.07     47.91 o 
  -5   5   6       73.86       88.95     13.30 o 
  -4   5   6     1259.49     1217.95     21.10 o 
  -3   5   6      186.42      202.48     13.50 o 
  -2   5   6       77.11       94.31     17.14 o 
  -1   5   6      629.79      633.66     15.04 o 
   0   5   6       39.95       47.30      5.99 o 
   1   5   6      865.10      849.62     13.84 o 
   2   5   6       61.53       61.91     11.57 o 
   3   5   6      231.59      236.21     16.36 o 
   4   5   6        9.91        3.41     12.11 o 
   5   5   6      125.52      126.24     17.50 o 
   6   5   6      533.78      583.72     51.32 o 
   7   5   6       21.99       -3.10     20.55 o 
 -10   6   6       64.40       37.55     24.06 o 
  -9   6   6       14.24       17.78     29.95 o 
  -8   6   6      415.67      337.43     23.56 o 
  -7   6   6       15.99       24.09     14.53 o 
  -6   6   6      106.17      109.94     33.50 o 
  -5   6   6      149.88      116.25     14.71 o 
  -4   6   6       47.15       60.29     12.06 o 
  -3   6   6     3374.87     3364.73     44.18 o 
  -2   6   6     2442.60     2239.68    221.15 o 
  -1   6   6     1898.97     1849.58     28.66 o 
   0   6   6      119.72      127.94      8.19 o 
   1   6   6       12.46       10.44     16.08 o 
   2   6   6      612.40      552.05     22.74 o 
   3   6   6      124.90      130.61     15.72 o 
   4   6   6      420.12      438.10     23.06 o 
   5   6   6       65.38       57.35     17.14 o 
   6   6   6        6.71        1.39     17.60 o 
  -9   7   6       27.23       47.62     20.70 o 
  -8   7   6       14.11      -22.30     17.37 o 
  -7   7   6      433.66      393.51     47.37 o 
  -6   7   6       59.89       56.14     15.56 o 
  -5   7   6     2031.61     1956.75     85.40 o 
  -4   7   6     1580.36     1659.89     37.81 o 
  -3   7   6      184.82      184.47     12.87 o 
  -2   7   6      127.52      124.08     10.06 o 
  -1   7   6      120.73      103.44     11.81 o 
   0   7   6      615.71      576.69     15.70 o 
   1   7   6      750.82      676.62     37.49 o 
   2   7   6      106.43      131.72     15.44 o 
   3   7   6        7.03       -3.97     13.27 o 
   4   7   6      249.44      248.70     21.23 o 
   5   7   6       18.87       14.14     17.54 o 
   6   7   6        0.35      -28.30     18.86 o 
  -9   8   6       18.38        8.89     20.80 o 
  -8   8   6       21.09       60.27     30.40 o 
  -7   8   6      296.10      243.55     22.63 o 
  -6   8   6        8.19        2.37     14.67 o 
  -5   8   6      738.80      724.23     27.56 o 
  -4   8   6      612.65      627.78     39.62 o 
  -3   8   6      206.94      207.25     15.64 o 
  -2   8   6     1055.52     1028.76     23.16 o 
  -1   8   6      406.82      388.61     19.41 o 
   0   8   6     1956.59     1898.23     60.80 o 
   1   8   6      413.44      352.36     31.08 o 
   2   8   6       10.92        6.51     22.09 o 
   3   8   6       18.29       18.13     24.44 o 
   4   8   6       49.69       20.10     17.45 o 
   5   8   6      556.17      608.45     32.37 o 
  -9   9   6      181.98      150.79     24.12 o 
  -8   9   6      103.91       76.88     21.15 o 
  -7   9   6       57.97       28.32     22.43 o 
  -6   9   6       49.61       46.07     17.47 o 
  -5   9   6        1.93       -9.23     14.40 o 
  -4   9   6      174.21      189.58     18.06 o 
  -3   9   6      187.52      204.82     21.41 o 
  -2   9   6       12.20       -1.37      9.94 o 
  -1   9   6      277.15      271.41     16.44 o 
   0   9   6        5.56        4.92     21.55 o 
   1   9   6      126.45      167.42     27.83 o 
   2   9   6       95.66      113.25     29.32 o 
   3   9   6      254.19      253.97     35.19 o 
   4   9   6       35.01       -4.21     18.07 o 
  -8  10   6       40.81        4.02     22.41 o 
  -7  10   6      168.13      182.62     23.08 o 
  -6  10   6        8.96        5.35     16.45 o 
  -5  10   6       59.31       49.87     17.42 o 
  -4  10   6       73.73       62.57     16.05 o 
  -3  10   6        9.57       -1.65     10.57 o 
  -2  10   6     1335.97     1360.01     36.70 o 
  -1  10   6       40.84       34.02     24.39 o 
   0  10   6        1.13       26.11     24.03 o 
   1  10   6      126.61      179.21     31.26 o 
   2  10   6       11.92      -14.73     27.24 o 
   3  10   6      122.81      110.27     33.70 o 
   4  10   6       48.97       10.03     33.47 o 
  -8  11   6       31.55       19.84     22.74 o 
  -7  11   6       67.22       73.36     22.77 o 
  -6  11   6      113.85      131.64     21.47 o 
  -5  11   6      275.63      316.95     44.72 o 
  -4  11   6       49.06       45.05     18.30 o 
  -3  11   6      229.42      196.43     31.07 o 
  -2  11   6      363.33      402.68     18.56 o 
  -1  11   6      368.72      444.07     37.31 o 
   0  11   6      188.58      138.78     30.58 o 
   1  11   6       94.48       39.98     29.54 o 
   2  11   6       53.79       42.74     32.12 o 
   3  11   6       98.62       78.11     35.24 o 
  -7  12   6       61.25       86.25     23.48 o 
  -6  12   6       69.60       50.41     21.25 o 
  -5  12   6       71.79       63.70     20.48 o 
  -4  12   6       26.97       38.59     15.26 o 
  -3  12   6      237.49      216.63     18.07 o 
  -2  12   6       10.26      -14.64     27.10 o 
  -1  12   6       24.23       29.82     29.23 o 
   0  12   6       90.21      132.18     33.79 o 
   1  12   6        0.77       38.71     32.44 o 
   2  12   6        4.95       -7.77     32.39 o 
  -6  13   6       45.40       48.41     22.27 o 
  -5  13   6       70.20      101.11     22.01 o 
  -4  13   6       27.65        6.17     11.28 o 
  -3  13   6       16.67       11.88     29.91 o 
  -2  13   6      219.00      251.98     38.35 o 
  -1  13   6      166.13      173.61     36.41 o 
   0  13   6      236.75      266.67     40.39 o 
  -4  14   6        0.07      -18.50     16.29 o 
  -3  14   6      122.83      153.14     38.53 o 
   0 -14   7      148.85      142.89     29.18 o 
   1 -14   7      240.18      236.71     32.16 o 
   2 -14   7        9.93      -15.00     22.63 o 
   3 -14   7       79.15       42.33     26.11 o 
   4 -14   7        0.52       -9.35     24.80 o 
   5 -14   7      208.84      203.15     33.20 o 
  -2 -13   7        3.34       -8.13     20.33 o 
  -1 -13   7       98.66       89.50     15.21 o 
   0 -13   7       11.72      -21.72     16.70 o 
   1 -13   7      124.19      162.18     27.38 o 
   2 -13   7        3.87       15.09     22.81 o 
   3 -13   7      130.47      158.74     27.69 o 
   4 -13   7      262.14      281.57     32.21 o 
   5 -13   7       10.26        8.94     24.48 o 
   6 -13   7       54.22       34.15     27.33 o 
  -3 -12   7       11.61      -15.59     21.28 o 
  -2 -12   7       96.28      113.78     19.63 o 
  -1 -12   7       62.36       61.33     17.68 o 
   0 -12   7       42.93       43.98     13.71 o 
   1 -12   7        9.32       14.60     11.35 o 
   2 -12   7        1.67       14.91     21.10 o 
   3 -12   7      886.52      871.96     42.92 o 
   4 -12   7      194.21      132.72     25.66 o 
   5 -12   7       24.77       15.45     22.77 o 
   6 -12   7        0.73       10.84     24.67 o 
   7 -12   7        0.18       22.00     27.74 o 
  -4 -11   7       31.54       23.49     24.44 o 
  -3 -11   7       63.49       48.78     17.54 o 
  -2 -11   7       94.69      102.75     13.58 o 
  -1 -11   7      245.25      221.61     14.89 o 
   0 -11   7      377.28      398.97     21.70 o 
   1 -11   7        1.18      -13.66     14.08 o 
   2 -11   7      127.06      133.26     13.05 o 
   3 -11   7       33.53       31.31     19.79 o 
   4 -11   7       43.88       43.77     20.83 o 
   5 -11   7      106.37      101.78     22.41 o 
   6 -11   7       11.56       39.08     24.35 o 
   7 -11   7       42.05       44.68     23.85 o 
   8 -11   7       40.45       13.19     27.56 o 
  -5 -10   7      182.19      227.18     30.94 o 
  -4 -10   7      448.94      452.59     32.53 o 
  -3 -10   7       16.77       22.28     15.58 o 
  -2 -10   7      186.93      201.99     18.22 o 
  -1 -10   7        7.96        8.02     12.70 o 
   0 -10   7       17.64        9.06      7.61 o 
   1 -10   7      298.42      304.41     13.91 o 
   2 -10   7      559.92      565.07     17.18 o 
   3 -10   7       31.78       16.69      8.87 o 
   4 -10   7      223.66      226.69     25.61 o 
   5 -10   7        2.82      -19.56     19.02 o 
   6 -10   7       16.59       23.85     22.95 o 
   7 -10   7        0.28       22.27     24.21 o 
   8 -10   7       25.63       -4.52     26.56 o 
  -6  -9   7       25.22       53.03     26.65 o 
  -5  -9   7       80.96       62.93     19.67 o 
  -4  -9   7      183.64      190.43     20.04 o 
  -3  -9   7      297.18      282.30     20.26 o 
  -2  -9   7      146.58      175.06     16.64 o 
  -1  -9   7        2.88        1.26     11.39 o 
   0  -9   7      572.69      535.52     20.12 o 
   1  -9   7      126.29      125.81     14.21 o 
   2  -9   7      269.17      298.43     12.67 o 
   3  -9   7      984.91     1018.92     20.76 o 
   4  -9   7      236.23      251.35     24.85 o 
   5  -9   7       88.60       66.05     21.37 o 
   6  -9   7      123.88       61.84     22.72 o 
   7  -9   7      253.46      263.95     31.31 o 
   8  -9   7        9.37       22.41     26.61 o 
  -6  -8   7      711.25      698.08     43.10 o 
  -5  -8   7       20.85        5.40     16.19 o 
  -4  -8   7      143.45      101.28     16.34 o 
  -3  -8   7      206.44      193.45     17.27 o 
  -2  -8   7      774.28      746.98     24.28 o 
  -1  -8   7     1275.12     1248.61     29.76 o 
   0  -8   7       86.85       97.57      8.65 o 
   1  -8   7        2.01       -1.52      8.99 o 
   2  -8   7       22.45       17.98      7.37 o 
   3  -8   7     2539.39     2584.29     35.94 o 
   4  -8   7       10.98        1.13     10.06 o 
   5  -8   7       50.24       38.13     18.57 o 
   6  -8   7        1.59        2.80     19.56 o 
   7  -8   7       32.88       38.22     22.50 o 
   8  -8   7      138.11      113.39     28.28 o 
   9  -8   7       10.65        6.01     24.48 o 
  -7  -7   7       14.41        1.40     25.34 o 
  -6  -7   7       13.44        8.34     17.87 o 
  -5  -7   7      383.18      379.13     22.88 o 
  -4  -7   7      345.51      291.29     35.19 o 
  -3  -7   7      461.40      423.33     43.32 o 
  -2  -7   7      782.72      740.72     23.54 o 
  -1  -7   7       31.78       14.60     15.83 o 
   0  -7   7      387.51      393.39     12.55 o 
   1  -7   7       69.35      106.61     16.13 o 
   2  -7   7       13.94        8.90      6.61 o 
   3  -7   7      559.85      559.55     56.22 o 
   4  -7   7      239.28      224.03     13.52 o 
   5  -7   7      158.95      143.05     13.44 o 
   6  -7   7        4.85       -5.01     17.48 o 
   7  -7   7      439.69      429.61     33.16 o 
   8  -7   7      631.25      595.30     28.78 o 
   9  -7   7       45.63       -2.89     22.86 o 
  -7  -6   7        5.69       -0.99     23.49 o 
  -6  -6   7      539.00      503.73     32.46 o 
  -5  -6   7      471.72      473.79     26.79 o 
  -4  -6   7     1525.45     1461.61     53.44 o 
  -3  -6   7      497.42      471.53     20.32 o 
  -2  -6   7        6.40       17.18      9.49 o 
  -1  -6   7      830.11      803.80     15.27 o 
   0  -6   7      340.81      349.13     13.84 o 
   1  -6   7     2819.24     2329.23    253.72 o 
   2  -6   7       99.46      121.63      8.03 o 
   3  -6   7      554.72      553.17     17.58 o 
   4  -6   7      145.78      170.63     14.39 o 
   5  -6   7      166.94      166.78     16.08 o 
   6  -6   7      317.17      298.49     16.98 o 
   7  -6   7        1.02        0.65     13.54 o 
   8  -6   7      421.09      372.51     31.80 o 
   9  -6   7       17.64      -21.50     22.90 o 
  -8  -5   7       91.57       86.42     28.14 o 
  -7  -5   7      311.65      288.98     30.90 o 
  -6  -5   7      111.79       89.39     17.45 o 
  -5  -5   7        5.76        1.52     11.87 o 
  -4  -5   7      477.52      450.45     20.70 o 
  -3  -5   7     1365.74     1288.54     29.71 o 
  -2  -5   7     1512.24     1518.81     22.23 o 
  -1  -5   7      455.83      460.50     26.09 o 
   0  -5   7        2.01        0.96      7.03 o 
   1  -5   7     1184.81     1119.68     23.08 o 
   2  -5   7      941.33      987.15     30.72 o 
   3  -5   7     1314.27     1289.50     26.57 o 
   4  -5   7      293.76      299.42     14.59 o 
   5  -5   7      131.17      161.44     19.01 o 
   6  -5   7      625.67      599.91     17.61 o 
   7  -5   7       27.77       16.71     14.00 o 
   8  -5   7       29.67       48.02     22.00 o 
   9  -5   7        6.39       10.34     23.49 o 
  -8  -4   7      337.92      288.30     32.12 o 
  -7  -4   7       78.78       76.35     18.83 o 
  -6  -4   7      246.00      261.79     19.28 o 
  -5  -4   7       66.34       65.35     13.58 o 
  -4  -4   7       97.53       95.47      6.45 o 
  -3  -4   7     2887.01     2900.38     33.64 o 
  -2  -4   7     1168.03     1173.87     25.49 o 
  -1  -4   7     1108.52     1140.93     24.03 o 
   0  -4   7       85.42       91.82      8.70 o 
   1  -4   7      104.88      118.21     21.34 o 
   2  -4   7     4503.43     4417.89     92.02 o 
   3  -4   7      233.30      264.49      8.53 o 
   4  -4   7     1461.66     1475.14     24.44 o 
   5  -4   7      207.85      200.09      9.52 o 
   6  -4   7       64.51       69.91     10.40 o 
   7  -4   7      178.55      214.75     18.09 o 
   8  -4   7       89.60       91.75     17.55 o 
   9  -4   7      341.01      372.24     34.38 o 
  -8  -3   7       75.65       37.72     23.90 o 
  -7  -3   7      731.69      696.84     27.70 o 
  -6  -3   7      839.02      844.40     27.86 o 
  -5  -3   7      398.88      362.81     11.22 o 
  -4  -3   7      857.01      782.71     16.00 o 
  -3  -3   7      352.14      356.41      9.73 o 
  -2  -3   7     1458.55     1499.05     28.58 o 
  -1  -3   7      691.08      716.83     17.64 o 
   0  -3   7     2403.16     2391.72     38.21 o 
   1  -3   7     5679.92     5923.20     56.45 o 
   2  -3   7      767.28      746.66     14.47 o 
   3  -3   7      160.41      176.38      7.18 o 
   4  -3   7      137.93      127.99      7.48 o 
   5  -3   7     1479.70     1443.17     25.37 o 
   6  -3   7        8.91       13.69     11.63 o 
   7  -3   7        8.93       21.12     13.82 o 
   8  -3   7       41.41       44.55     16.73 o 
   9  -3   7       54.42       81.06     24.24 o 
  -9  -2   7       32.75       46.44     27.01 o 
  -8  -2   7      221.11      233.46     21.93 o 
  -7  -2   7       64.28       73.33     16.51 o 
  -6  -2   7      120.46      116.44     10.47 o 
  -5  -2   7      358.91      357.79     12.83 o 
  -4  -2   7      190.39      202.78      9.10 o 
  -3  -2   7      996.48      914.41     15.25 o 
  -2  -2   7     2518.53     2656.84     42.23 o 
  -1  -2   7      177.52      209.53     10.04 o 
   0  -2   7     3231.52     3306.57     32.80 o 
   1  -2   7     1414.57     1511.05     20.37 o 
   2  -2   7        7.97       10.56      5.34 o 
   3  -2   7      305.03      293.31     10.72 o 
   4  -2   7      528.95      522.99     14.20 o 
   5  -2   7     1165.76     1190.19     22.29 o 
   6  -2   7       23.01       34.31     12.29 o 
   7  -2   7        3.73       -1.13     13.27 o 
   8  -2   7        3.07       -3.95     15.78 o 
   9  -2   7      103.11      100.88     32.98 o 
  -9  -1   7       47.05       32.34     24.57 o 
  -8  -1   7      320.19      331.97     38.69 o 
  -7  -1   7        6.80        3.63      8.90 o 
  -6  -1   7       53.26       59.27      9.19 o 
  -5  -1   7       17.97       15.27      6.95 o 
  -4  -1   7     3240.34     3119.28     49.46 o 
  -3  -1   7      485.48      442.87     14.69 o 
  -2  -1   7     4122.21     4397.42     63.07 o 
  -1  -1   7       82.27      108.70      4.89 o 
   0  -1   7       28.98       36.44      3.51 o 
   1  -1   7     3161.39     3152.42     37.61 o 
   2  -1   7     1769.09     1861.31     25.79 o 
   3  -1   7     1313.50     1216.24     19.72 o 
   4  -1   7        4.81        4.85      5.97 o 
   5  -1   7        4.16       23.98     17.62 o 
   6  -1   7      319.82      326.53     18.99 o 
   7  -1   7      148.04      124.96     17.08 o 
   8  -1   7      164.06      195.77     20.49 o 
  -9   0   7        3.53      -11.11     27.20 o 
  -8   0   7       39.65       27.09     11.20 o 
  -7   0   7        4.56        8.06      8.95 o 
  -6   0   7     1668.54     1705.57     34.88 o 
  -5   0   7      647.72      599.21     19.02 o 
  -4   0   7      540.86      546.68     27.83 o 
  -3   0   7      771.71      835.31     18.88 o 
  -2   0   7      371.42      320.22     11.80 o 
  -1   0   7     9386.72    10170.00    108.70 o 
   0   0   7      135.08      165.32      7.74 o 
   1   0   7      799.65      799.63     15.63 o 
   2   0   7      615.62      590.39     24.35 o 
   3   0   7      411.97      372.17     14.07 o 
   4   0   7       11.37       11.27      5.81 o 
   5   0   7      126.40      114.39     13.46 o 
   6   0   7      536.16      523.04     24.09 o 
   7   0   7      189.21      195.65     18.86 o 
   8   0   7      186.31      209.30     24.06 o 
  -9   1   7       96.28       91.52     30.49 o 
  -8   1   7       19.25       14.67     14.03 o 
  -7   1   7      431.89      464.81     15.39 o 
  -6   1   7     2393.40     2382.68     31.55 o 
  -5   1   7       30.59       18.71      7.85 o 
  -4   1   7       15.27       18.61      6.44 o 
  -3   1   7     2452.80     2499.21     33.21 o 
  -2   1   7      626.45      718.37     16.50 o 
  -1   1   7    12800.02    13281.14    174.85 o 
   0   1   7      172.39      164.91      7.14 o 
   1   1   7      704.06      699.76     16.91 o 
   2   1   7      103.78      103.85     10.44 o 
   3   1   7       91.09       91.53      6.22 o 
   4   1   7     1451.22     1362.90     31.28 o 
   5   1   7      390.37      367.55     18.82 o 
   6   1   7      743.63      712.93     26.58 o 
   7   1   7       25.93       35.74     15.98 o 
   8   1   7       93.88       86.86     19.72 o 
  -9   2   7      239.41      270.22     21.97 o 
  -8   2   7       21.14        5.99     16.31 o 
  -7   2   7      195.80      208.91     13.30 o 
  -6   2   7       22.15       21.12     10.80 o 
  -5   2   7     3943.87     4046.20     44.78 o 
  -4   2   7      731.71      727.36     14.94 o 
  -3   2   7     1676.63     1710.96     24.24 o 
  -2   2   7      431.01      568.21     15.29 o 
  -1   2   7     1304.01     1395.08     31.55 o 
   0   2   7     3528.68     3702.06     54.77 o 
   1   2   7      505.53      499.55     15.88 o 
   2   2   7     1258.59     1201.49     25.88 o 
   3   2   7       22.32       30.85      9.26 o 
   4   2   7      225.65      226.16     16.15 o 
   5   2   7      392.52      381.49     40.97 o 
   6   2   7       22.00       31.68     14.50 o 
   7   2   7      228.41      251.71     24.71 o 
   8   2   7       78.05       64.77     20.09 o 
 -10   3   7        1.20      -13.79     15.03 o 
  -9   3   7      107.91      115.28     43.55 o 
  -8   3   7      228.15      262.74     31.08 o 
  -7   3   7      441.95      458.31     40.66 o 
  -6   3   7      104.60       84.85      8.09 o 
  -5   3   7     1663.08     1679.55     38.20 o 
  -4   3   7       58.38       75.12      8.50 o 
  -3   3   7     2171.31     2164.42     32.89 o 
  -2   3   7      840.99      941.61     17.61 o 
  -1   3   7       11.32        5.02      4.99 o 
   0   3   7     4083.28     4083.01     87.77 o 
   1   3   7       23.27       17.44      6.95 o 
   2   3   7     2009.72     1911.09     36.32 o 
   3   3   7        3.55       -2.74      9.25 o 
   4   3   7       13.61        1.33     10.82 o 
   5   3   7      404.74      393.44     37.40 o 
   6   3   7      405.19      403.22     23.21 o 
   7   3   7      515.04      491.36     27.44 o 
 -10   4   7        3.37       -9.54     21.35 o 
  -9   4   7      412.43      397.41     27.48 o 
  -8   4   7       75.02       88.89     19.14 o 
  -7   4   7      557.95      504.52     25.08 o 
  -6   4   7        2.69      -18.77     12.51 o 
  -5   4   7      237.51      236.43      9.77 o 
  -4   4   7     1115.13     1105.79     29.10 o 
  -3   4   7       57.43       62.39      7.17 o 
  -2   4   7     4420.34     4363.82     63.66 o 
  -1   4   7      115.85      104.62      9.83 o 
   0   4   7     3533.49     3575.87     48.51 o 
   1   4   7       18.80       19.19      6.09 o 
   2   4   7       12.34        9.23      9.41 o 
   3   4   7     1287.09     1324.80     32.41 o 
   4   4   7        5.44        7.46     12.47 o 
   5   4   7      274.79      310.44     20.69 o 
   6   4   7       71.95       63.16     17.49 o 
   7   4   7        0.45       -1.14     17.82 o 
 -10   5   7       58.43       72.16     23.94 o 
  -9   5   7      130.62      127.02     22.32 o 
  -8   5   7       46.89       54.11     17.50 o 
  -7   5   7        6.38       -0.57     15.07 o 
  -6   5   7      771.67      768.73     45.08 o 
  -5   5   7       39.32       55.63     12.28 o 
  -4   5   7     2358.94     2334.75     34.19 o 
  -3   5   7      582.12      615.51     15.02 o 
  -2   5   7      729.93      714.37     15.97 o 
  -1   5   7     1079.95     1127.72     20.84 o 
   0   5   7       67.14       75.57      7.29 o 
   1   5   7      787.38      766.58     17.15 o 
   2   5   7       19.97       -7.76     10.36 o 
   3   5   7      158.78      176.70     16.16 o 
   4   5   7      196.42      223.09     18.57 o 
   5   5   7      161.75      183.56     38.01 o 
   6   5   7        1.83       -1.32     17.42 o 
   7   5   7       59.25       57.90     21.33 o 
  -9   6   7       66.47       73.84     21.58 o 
  -8   6   7        2.43        3.56     17.53 o 
  -7   6   7        2.38       -9.26     15.10 o 
  -6   6   7      755.00      699.26     27.30 o 
  -5   6   7       86.23       62.71     13.73 o 
  -4   6   7     1884.83     1771.64     38.60 o 
  -3   6   7      200.31      201.84     10.06 o 
  -2   6   7      298.02      310.18     10.77 o 
  -1   6   7     3844.65     3858.88     50.53 o 
   0   6   7        0.03        2.47      6.42 o 
   1   6   7     2516.36     2454.01     68.57 o 
   2   6   7      171.17      164.08     18.45 o 
   3   6   7       78.02       52.95     14.16 o 
   4   6   7       40.49       15.20     20.19 o 
   5   6   7      106.97       98.87     21.50 o 
   6   6   7      252.00      235.28     33.34 o 
  -9   7   7        6.41       -0.22     19.90 o 
  -8   7   7      614.77      603.66     32.77 o 
  -7   7   7      196.63      242.54     22.08 o 
  -6   7   7       11.67       15.01     14.87 o 
  -5   7   7       49.94       25.18     13.91 o 
  -4   7   7      233.74      214.61     20.46 o 
  -3   7   7     2785.72     2779.68     39.41 o 
  -2   7   7      149.70      153.38     11.42 o 
  -1   7   7      101.76      109.36      9.78 o 
   0   7   7        5.72        2.58      7.13 o 
   1   7   7      341.49      279.72     27.96 o 
   2   7   7      241.86      205.52     22.99 o 
   3   7   7        0.18      -20.34     13.56 o 
   4   7   7      106.20       97.16     18.66 o 
   5   7   7        1.51      -13.36     17.34 o 
  -9   8   7        5.98       13.48     21.13 o 
  -8   8   7       66.52       61.93     20.72 o 
  -7   8   7       88.60       73.04     18.71 o 
  -6   8   7       64.21       61.44     16.82 o 
  -5   8   7       38.84       43.29     14.95 o 
  -4   8   7      944.40      877.10     28.36 o 
  -3   8   7      850.09      868.84     35.33 o 
  -2   8   7       61.28       62.36     15.72 o 
  -1   8   7      566.64      603.73     17.93 o 
   0   8   7      261.56      261.29     28.05 o 
   1   8   7      133.82       98.71     25.52 o 
   2   8   7      594.26      587.09     41.38 o 
   3   8   7       45.96       30.38     16.54 o 
   4   8   7      148.65      183.12     22.26 o 
   5   8   7       76.59       51.39     20.88 o 
  -9   9   7        3.00       -6.84     21.99 o 
  -8   9   7       75.09       91.76     21.91 o 
  -7   9   7      476.68      457.15     70.56 o 
  -6   9   7        3.46       10.37     16.95 o 
  -5   9   7       92.27       98.73     17.34 o 
  -4   9   7       73.67       49.21     14.96 o 
  -3   9   7        6.50       -2.40      9.17 o 
  -2   9   7      105.29      117.94     12.61 o 
  -1   9   7      169.95      173.37     12.67 o 
   0   9   7      138.88      141.80     28.10 o 
   1   9   7       17.33       40.48     24.98 o 
   2   9   7       15.22       -0.72     26.25 o 
   3   9   7        1.54      -27.78     28.01 o 
   4   9   7       27.57      -23.85     31.98 o 
  -8  10   7        5.34      -27.00     20.44 o 
  -7  10   7       15.33       46.75     20.48 o 
  -6  10   7       93.69       75.20     35.96 o 
  -5  10   7       41.66       37.11     19.83 o 
  -4  10   7      310.17      339.02     22.24 o 
  -3  10   7       23.63       15.54     12.48 o 
  -2  10   7      448.88      454.74     19.10 o 
  -1  10   7      168.10      187.84     29.27 o 
   0  10   7      849.85      933.49     50.41 o 
   1  10   7      199.26      191.31     33.11 o 
   2  10   7        0.07      -41.27     27.51 o 
   3  10   7        1.14      -30.18     30.81 o 
  -8  11   7        5.35       11.22     27.65 o 
  -7  11   7        3.34      -29.92     19.95 o 
  -6  11   7       45.23       54.67     20.06 o 
  -5  11   7      175.54      170.52     24.76 o 
  -4  11   7      548.66      541.97     35.32 o 
  -3  11   7       12.67       -7.61     12.87 o 
  -2  11   7      235.09      240.78     33.88 o 
  -1  11   7      428.52      378.56     37.90 o 
   0  11   7      349.24      382.49     38.17 o 
   1  11   7      165.97      183.63     36.14 o 
   2  11   7       12.82      -45.74     30.49 o 
  -7  12   7        0.38      -30.39     21.01 o 
  -6  12   7      377.26      347.09     27.67 o 
  -5  12   7       49.59       46.71     19.79 o 
  -4  12   7       18.14       -0.72     10.58 o 
  -3  12   7      101.34      105.32     16.19 o 
  -2  12   7       47.46       48.02     30.94 o 
  -1  12   7     1059.71     1116.31     57.55 o 
   0  12   7       19.02       -0.32     30.27 o 
   1  12   7       17.14      -42.28     30.36 o 
  -5  13   7        0.28        1.46     16.96 o 
  -4  13   7       22.47        3.88     15.29 o 
  -3  13   7       52.68       37.13     33.75 o 
  -2  13   7        9.80      -20.19     31.76 o 
  -1  13   7       74.62       22.05     34.02 o 
   0 -14   8       53.40       17.53     26.74 o 
   1 -14   8       55.08      125.63     29.41 o 
   2 -14   8       64.03       89.13     28.19 o 
   3 -14   8        1.34        8.49     25.07 o 
   4 -14   8      100.71       98.03     28.96 o 
  -2 -13   8       97.29       98.81     17.15 o 
  -1 -13   8       20.46       29.57     14.41 o 
   0 -13   8       33.44       27.04     19.60 o 
   1 -13   8      101.66      119.62     27.10 o 
   2 -13   8       16.70       42.87     25.30 o 
   3 -13   8        0.98       17.39     23.67 o 
   4 -13   8       45.69       78.11     24.35 o 
   5 -13   8       31.59       70.70     24.98 o 
   6 -13   8        2.37       -5.60     25.93 o 
  -3 -12   8      149.96      190.66     22.68 o 
  -2 -12   8        5.90        7.00     13.20 o 
  -1 -12   8        1.13       -5.12     12.38 o 
   0 -12   8        2.44        4.71      9.48 o 
   1 -12   8        1.29      -16.86     11.24 o 
   2 -12   8       44.12       49.24     22.59 o 
   3 -12   8        9.86       -3.12     21.10 o 
   4 -12   8      116.03      157.25     27.15 o 
   5 -12   8      243.74      224.61     28.55 o 
   6 -12   8       17.10       -6.55     23.99 o 
   7 -12   8        6.86      -21.68     26.70 o 
  -4 -11   8      331.78      320.66     25.74 o 
  -3 -11   8       87.26       60.48     18.52 o 
  -2 -11   8       11.17      -22.66     21.89 o 
  -1 -11   8       62.08       64.43     12.72 o 
   0 -11   8      130.78      122.85     17.60 o 
   1 -11   8      349.76      397.84     17.40 o 
   2 -11   8       46.61       35.15     10.48 o 
   3 -11   8      150.82      190.86     26.52 o 
   4 -11   8      257.97      223.03     25.61 o 
   5 -11   8       69.30       71.65     24.17 o 
   6 -11   8       41.42       12.51     24.53 o 
   7 -11   8        5.53      -19.74     25.30 o 
  -5 -10   8      291.11      280.24     25.55 o 
  -4 -10   8       55.26       55.65     18.84 o 
  -3 -10   8      176.47      160.97     19.07 o 
  -2 -10   8       53.32       35.35     15.01 o 
  -1 -10   8      249.82      244.59     18.30 o 
   0 -10   8      152.25      131.94     12.48 o 
   1 -10   8       15.06       14.59     17.76 o 
   2 -10   8       87.50      101.10     11.15 o 
   3 -10   8       24.23       27.29      9.49 o 
   4 -10   8      451.64      427.13     31.76 o 
   5 -10   8        0.21        4.34     20.42 o 
   6 -10   8      240.49      267.16     28.87 o 
   7 -10   8       14.66        5.51     25.03 o 
   8 -10   8       27.01       25.25     28.78 o 
  -5  -9   8        7.32       26.81     18.61 o 
  -4  -9   8       71.86       82.31     17.94 o 
  -3  -9   8       67.85       63.99     19.13 o 
  -2  -9   8       20.91       31.65     13.73 o 
  -1  -9   8      450.75      494.01     21.69 o 
   0  -9   8      139.44      132.78     17.21 o 
   1  -9   8       48.31       51.73      9.41 o 
   2  -9   8       26.14       39.93      9.42 o 
   3  -9   8        0.59       -1.47      8.51 o 
   4  -9   8      657.53      624.07     22.56 o 
   5  -9   8      401.82      350.51     29.68 o 
   6  -9   8       53.43       56.47     23.08 o 
   7  -9   8       40.87        5.78     23.63 o 
   8  -9   8       29.78       47.34     26.92 o 
  -6  -8   8       35.83       13.32     19.36 o 
  -5  -8   8      729.19      643.06     39.03 o 
  -4  -8   8      982.37     1051.30     44.09 o 
  -3  -8   8      172.34      182.41     19.02 o 
  -2  -8   8      181.24      186.74     24.94 o 
  -1  -8   8       97.62       99.52     12.52 o 
   0  -8   8      749.00      707.12     22.10 o 
   1  -8   8      343.75      312.11     23.76 o 
   2  -8   8      805.47      823.44     21.24 o 
   3  -8   8      131.13      116.44      9.91 o 
   4  -8   8       63.53       65.47     11.50 o 
   5  -8   8      345.89      300.82     27.24 o 
   6  -8   8       83.36      117.63     23.40 o 
   7  -8   8      153.14      115.92     25.84 o 
   8  -8   8       95.08       88.40     30.45 o 
  -7  -7   8       23.28       23.67     26.11 o 
  -6  -7   8       39.10       38.91     19.70 o 
  -5  -7   8      119.51      120.49     18.31 o 
  -4  -7   8       43.12       23.29     14.05 o 
  -3  -7   8      176.72      220.92     17.00 o 
  -2  -7   8      209.69      183.66     14.95 o 
  -1  -7   8      242.58      254.46     14.62 o 
   0  -7   8      451.93      443.67     17.63 o 
   1  -7   8      122.10      151.78     11.62 o 
   2  -7   8      967.79      996.30     19.61 o 
   3  -7   8      234.19      226.03     21.12 o 
   4  -7   8      188.56      190.04     13.89 o 
   5  -7   8        6.05       -1.43     10.16 o 
   6  -7   8       28.38       28.19     19.52 o 
   7  -7   8      501.23      485.30     24.94 o 
   8  -7   8      188.98      156.67     26.43 o 
  -7  -6   8      437.21      510.02     38.08 o 
  -6  -6   8       80.10       53.42     18.03 o 
  -5  -6   8       60.21       47.66     14.62 o 
  -4  -6   8       45.73       49.46     13.15 o 
  -3  -6   8        0.46      -14.12      9.41 o 
  -2  -6   8     2381.43     2301.28     42.64 o 
  -1  -6   8      232.99      246.11     13.98 o 
   0  -6   8      112.99      122.89      7.13 o 
   1  -6   8        5.61        9.48      7.97 o 
   2  -6   8        4.78       -0.92      4.61 o 
   3  -6   8     1097.00     1158.81     35.37 o 
   4  -6   8      370.78      386.27     16.83 o 
   5  -6   8      434.23      397.90     18.27 o 
   6  -6   8       18.07       13.79      9.40 o 
   7  -6   8       36.90       21.17     14.15 o 
   8  -6   8       22.48       -5.06     21.05 o 
   9  -6   8       28.28        7.27     24.39 o 
  -8  -5   8      152.62      127.93     31.31 o 
  -7  -5   8       72.84       52.03     18.98 o 
  -6  -5   8      462.45      467.25     24.41 o 
  -5  -5   8      263.89      259.99     39.26 o 
  -4  -5   8      459.23      440.19     20.83 o 
  -3  -5   8      202.78      220.91     34.15 o 
  -2  -5   8       20.68       33.38      9.89 o 
  -1  -5   8     1486.85     1469.23     29.86 o 
   0  -5   8      150.37      165.41     12.02 o 
   1  -5   8      932.29      923.01     21.47 o 
   2  -5   8      207.70      206.91     11.77 o 
   3  -5   8      396.19      401.35     22.29 o 
   4  -5   8      312.11      296.33     12.11 o 
   5  -5   8      537.11      471.86     18.43 o 
   6  -5   8       56.82       70.64     10.73 o 
   7  -5   8       30.86       31.90     13.29 o 
   8  -5   8        9.53       35.78     21.91 o 
   9  -5   8       55.53       34.24     24.94 o 
  -8  -4   8      224.62      187.70     29.59 o 
  -7  -4   8        6.59       10.78     17.57 o 
  -6  -4   8      463.81      518.18     49.85 o 
  -5  -4   8        6.73       -6.13     11.32 o 
  -4  -4   8      412.50      414.73     19.39 o 
  -3  -4   8      146.53      129.84     12.25 o 
  -2  -4   8       28.03       13.96      8.66 o 
  -1  -4   8     1955.95     2021.82     35.90 o 
   0  -4   8        2.44       -7.34      6.72 o 
   1  -4   8     2119.30     2196.24     28.45 o 
   2  -4   8       74.82       85.72      7.64 o 
   3  -4   8      168.80      169.11      7.54 o 
   4  -4   8      729.16      683.57     14.51 o 
   5  -4   8     1125.19     1181.13     20.20 o 
   6  -4   8      789.87      807.29     25.89 o 
   7  -4   8      103.87       67.84     15.71 o 
   8  -4   8        3.61        2.62     15.82 o 
   9  -4   8        1.22        1.04     23.49 o 
  -8  -3   8      256.91      302.85     32.34 o 
  -7  -3   8      364.49      359.32     22.02 o 
  -6  -3   8       80.34       82.83     16.83 o 
  -5  -3   8      501.20      457.67     20.58 o 
  -4  -3   8        4.57       -2.23      9.28 o 
  -3  -3   8     2550.97     2453.73     42.56 o 
  -2  -3   8      474.16      435.28     15.46 o 
  -1  -3   8     1342.55     1419.98     27.63 o 
   0  -3   8      379.39      391.56     27.24 o 
   1  -3   8       11.85        7.03      3.32 o 
   2  -3   8     1777.90     1685.29     23.84 o 
   3  -3   8     1536.63     1581.27     21.15 o 
   4  -3   8     1248.77     1243.03     35.58 o 
   5  -3   8       57.77       58.70      9.25 o 
   6  -3   8       67.49       72.85     13.62 o 
   7  -3   8      382.78      418.78     22.90 o 
   8  -3   8      115.23      100.37     45.38 o 
  -9  -2   8        8.96       -4.43     23.94 o 
  -8  -2   8       12.05        9.40     17.20 o 
  -7  -2   8      702.78      657.64     30.18 o 
  -6  -2   8       65.31       85.03     14.10 o 
  -5  -2   8     1008.45      982.86     46.21 o 
  -4  -2   8      313.71      311.80     10.61 o 
  -3  -2   8      410.58      377.39      9.36 o 
  -2  -2   8      769.99      789.78     19.37 o 
  -1  -2   8      955.69      941.09     20.93 o 
   0  -2   8     2356.07     2469.57     26.03 o 
   1  -2   8      166.91      221.69      7.94 o 
   2  -2   8     1229.77     1238.08     19.61 o 
   3  -2   8      946.35      878.79     14.92 o 
   4  -2   8       50.17       49.89      7.62 o 
   5  -2   8       99.11      109.78      9.56 o 
   6  -2   8      224.91      214.84     28.64 o 
   7  -2   8      237.66      233.85     27.10 o 
   8  -2   8       47.99       61.49     17.84 o 
  -8  -1   8       18.85       -9.19     13.13 o 
  -7  -1   8      409.87      406.99     21.40 o 
  -6  -1   8       11.36       12.08      8.47 o 
  -5  -1   8     2332.73     2350.62     33.04 o 
  -4  -1   8      766.82      747.03     20.59 o 
  -3  -1   8       50.26       68.05     10.86 o 
  -2  -1   8     3114.60     2989.34     36.32 o 
  -1  -1   8       44.83       43.81      4.38 o 
   0  -1   8     9827.48    10179.01     94.16 o 
   1  -1   8      287.64      314.47     13.05 o 
   2  -1   8      266.33      274.93     10.20 o 
   3  -1   8      339.74      302.80     13.40 o 
   4  -1   8       62.69       70.55      7.68 o 
   5  -1   8     1412.03     1444.71     33.55 o 
   6  -1   8      235.73      234.39     19.49 o 
   7  -1   8      247.30      260.05     25.64 o 
   8  -1   8       11.09       22.24     18.07 o 
  -9   0   8      298.81      346.17     41.24 o 
  -8   0   8      115.90      138.92     15.51 o 
  -7   0   8      361.74      354.50     13.65 o 
  -6   0   8       24.80       32.85     11.95 o 
  -5   0   8      166.28      172.56     12.73 o 
  -4   0   8     1580.72     1608.36     30.68 o 
  -3   0   8      375.75      397.21     14.10 o 
  -2   0   8     2378.92     2460.47     39.38 o 
  -1   0   8      108.75       93.74      5.90 o 
   0   0   8     1453.53     1522.88     21.49 o 
   1   0   8     2460.97     2447.47     31.86 o 
   2   0   8        3.79       -2.21      6.04 o 
   3   0   8      386.67      366.19     13.88 o 
   4   0   8      502.59      496.14     19.53 o 
   5   0   8      175.60      204.26     30.13 o 
   6   0   8       48.23       38.87     15.00 o 
   7   0   8       71.03      114.29     17.89 o 
   8   0   8        1.05       -6.09     16.99 o 
  -9   1   8      139.89      132.77     33.84 o 
  -8   1   8        2.12       -9.08     24.12 o 
  -7   1   8      947.63      946.76     26.99 o 
  -6   1   8       21.88       10.37     10.74 o 
  -5   1   8      101.10       89.09     10.52 o 
  -4   1   8     2806.86     2833.02     45.05 o 
  -3   1   8       66.70       71.13      8.09 o 
  -2   1   8      860.96      854.23     18.94 o 
  -1   1   8      867.18      861.09     19.14 o 
   0   1   8      491.80      467.63     11.56 o 
   1   1   8     3774.19     3830.24     56.72 o 
   2   1   8      113.88      109.50      9.31 o 
   3   1   8     1778.79     1761.62     25.71 o 
   4   1   8       15.99       17.42     10.19 o 
   5   1   8        3.83        2.08     11.45 o 
   6   1   8      250.52      248.52     19.53 o 
   7   1   8      442.08      458.58     25.91 o 
   8   1   8      223.95      230.12     23.69 o 
  -9   2   8        8.83       10.25     28.32 o 
  -8   2   8      743.93      767.98     69.25 o 
  -7   2   8      602.67      604.85     23.43 o 
  -6   2   8      566.73      578.01     15.35 o 
  -5   2   8      123.80      147.21     11.52 o 
  -4   2   8        7.63       11.40      6.60 o 
  -3   2   8     1220.16     1246.35     20.30 o 
  -2   2   8        5.85        6.29      6.74 o 
  -1   2   8     2903.06     2768.02     44.08 o 
   0   2   8      151.19      197.39     18.75 o 
   1   2   8      726.31      777.59     29.95 o 
   2   2   8      399.82      412.18     21.93 o 
   3   2   8      173.31      172.02     25.18 o 
   4   2   8      678.97      646.69     23.46 o 
   5   2   8        5.30       -7.70     14.28 o 
   6   2   8      171.59      165.86     18.78 o 
   7   2   8       52.68       31.03     19.22 o 
  -9   3   8      216.34      236.90     24.72 o 
  -8   3   8      158.14      180.84     59.34 o 
  -7   3   8      177.93      186.75     28.01 o 
  -6   3   8       16.38        8.33      7.72 o 
  -5   3   8      441.78      452.29     17.12 o 
  -4   3   8       32.60       34.27      6.36 o 
  -3   3   8      690.14      689.67     16.08 o 
  -2   3   8      121.16      118.41      7.87 o 
  -1   3   8      518.24      487.30     12.91 o 
   0   3   8     1412.89     1409.31     41.74 o 
   1   3   8       50.82       65.68     15.02 o 
   2   3   8      640.76      629.83     21.20 o 
   3   3   8      422.00      403.41     18.98 o 
   4   3   8     1123.84     1095.21     46.67 o 
   5   3   8      121.34      137.86     16.99 o 
   6   3   8       40.45       49.17     16.93 o 
   7   3   8        7.17       38.40     18.90 o 
  -9   4   8      199.58      189.24     24.10 o 
  -8   4   8      108.24      140.89     20.85 o 
  -7   4   8        4.55      -21.19     14.71 o 
  -6   4   8       93.88       82.48     15.83 o 
  -5   4   8      446.95      435.41     12.14 o 
  -4   4   8      239.71      235.73     11.33 o 
  -3   4   8      907.37      931.17     19.42 o 
  -2   4   8       19.64       17.81      4.97 o 
  -1   4   8      880.23      896.87     16.22 o 
   0   4   8     3851.65     3834.08     62.14 o 
   1   4   8      465.85      434.84     13.49 o 
   2   4   8     2232.98     2190.53     42.38 o 
   3   4   8       18.22       10.05     11.43 o 
   4   4   8       14.71       16.49     17.78 o 
   5   4   8      249.03      254.50     20.72 o 
   6   4   8       21.92       44.87     18.23 o 
   7   4   8      126.25      119.15     22.28 o 
  -9   5   8       67.35       33.33     39.98 o 
  -8   5   8        4.16       -0.60     19.09 o 
  -7   5   8      473.09      505.79     37.11 o 
  -6   5   8      294.95      296.47     19.76 o 
  -5   5   8      116.99      148.50     16.23 o 
  -4   5   8      475.53      472.64     15.00 o 
  -3   5   8      464.06      474.77     14.57 o 
  -2   5   8     3207.88     3074.99     83.93 o 
  -1   5   8        7.62        4.58      7.40 o 
   0   5   8      968.06      954.62     18.84 o 
   1   5   8      837.38      784.64     36.82 o 
   2   5   8        0.45       -2.02     11.21 o 
   3   5   8      959.45      958.25     64.03 o 
   4   5   8       24.45        5.92     14.19 o 
   5   5   8       88.05      106.21     18.83 o 
   6   5   8      229.57      209.45     66.27 o 
  -9   6   8        7.16       -3.11     20.61 o 
  -8   6   8       11.98       -5.39     17.96 o 
  -7   6   8      351.87      361.30     38.31 o 
  -6   6   8       41.90       38.18     14.13 o 
  -5   6   8       66.30       68.19     21.80 o 
  -4   6   8      168.40      169.07     15.61 o 
  -3   6   8     2523.32     2492.61     36.50 o 
  -2   6   8     4795.36     4708.49     51.89 o 
  -1   6   8        7.17       12.43      7.71 o 
   0   6   8        2.77       -5.18      7.00 o 
   1   6   8     1181.49     1116.76     46.17 o 
   2   6   8      931.65      926.98     29.28 o 
   3   6   8     1928.93     1738.14     41.60 o 
   4   6   8       50.07       50.74     24.26 o 
   5   6   8      154.83      186.94     36.30 o 
   6   6   8       30.40       34.22     22.50 o 
  -9   7   8       77.98       47.92     22.01 o 
  -8   7   8        1.22       -6.91     18.07 o 
  -7   7   8       10.46      -14.30     15.17 o 
  -6   7   8      802.99      870.99     31.36 o 
  -5   7   8        4.56       -5.03     22.54 o 
  -4   7   8      268.75      266.85     18.32 o 
  -3   7   8      395.25      406.28     16.58 o 
  -2   7   8       27.79       29.05      8.12 o 
  -1   7   8     1423.50     1421.80     26.17 o 
   0   7   8      123.36      115.38     23.04 o 
   1   7   8      775.71      717.46     41.70 o 
   2   7   8      126.98      151.38     27.01 o 
   3   7   8        2.20      -12.75     20.80 o 
   4   7   8       49.88       59.54     22.50 o 
   5   7   8       28.80       21.58     21.32 o 
  -9   8   8      118.71      111.35     24.24 o 
  -8   8   8      116.91      116.53     22.15 o 
  -7   8   8       17.69       22.84     31.53 o 
  -6   8   8      160.94      168.70     20.26 o 
  -5   8   8      198.88      175.58     17.90 o 
  -4   8   8       36.91       46.63     13.96 o 
  -3   8   8      703.90      696.71     32.62 o 
  -2   8   8      140.25      163.97     19.60 o 
  -1   8   8      531.75      536.81     17.65 o 
   0   8   8      627.51      606.38     41.06 o 
   1   8   8      668.33      704.59     44.05 o 
   2   8   8      390.81      420.89     37.18 o 
   3   8   8        2.60       18.16     29.05 o 
   4   8   8       26.11      -10.99     18.31 o 
  -8   9   8      216.49      211.14     25.59 o 
  -7   9   8       17.76       11.54     18.43 o 
  -6   9   8        7.65       10.91     16.98 o 
  -5   9   8      246.34      265.35     21.23 o 
  -4   9   8      197.31      192.09     19.99 o 
  -3   9   8      647.20      619.81     21.44 o 
  -2   9   8      155.00      142.78     13.54 o 
  -1   9   8      555.61      562.20     38.17 o 
   0   9   8      104.25      160.87     29.05 o 
   1   9   8      302.26      293.59     34.20 o 
   2   9   8       85.59       54.16     30.27 o 
   3   9   8       55.59      100.97     33.38 o 
   4   9   8      148.79       96.36     36.64 o 
  -8  10   8        9.98      -16.63     27.08 o 
  -7  10   8      194.10      189.95     24.03 o 
  -6  10   8        3.25       -7.06     17.23 o 
  -5  10   8      475.26      432.03     65.32 o 
  -4  10   8       14.54       14.24     15.48 o 
  -3  10   8       33.96        5.57     12.41 o 
  -2  10   8      173.30      181.52     14.99 o 
  -1  10   8        9.28       12.47     26.47 o 
   0  10   8      305.19      302.67     36.50 o 
   1  10   8      143.06      184.72     33.56 o 
   2  10   8      201.67      182.73     36.50 o 
   3  10   8      281.77      296.21     42.33 o 
  -7  11   8       52.97       33.96     55.61 o 
  -6  11   8       23.05       11.85     19.70 o 
  -5  11   8      220.08      237.82     22.94 o 
  -4  11   8       71.18       41.03     13.04 o 
  -3  11   8      170.99      183.76     17.27 o 
  -2  11   8      121.70      150.39     32.25 o 
  -1  11   8      177.71      196.55     34.56 o 
   0  11   8      521.96      582.53     44.45 o 
   1  11   8      392.64      325.48     41.02 o 
   2  11   8      160.71      135.79     38.22 o 
  -6  12   8        3.66       -9.65     19.74 o 
  -5  12   8       93.92       94.57     21.20 o 
  -4  12   8      374.25      392.39     36.66 o 
  -3  12   8        2.51      -11.70     30.22 o 
  -2  12   8       18.39       32.12     32.03 o 
  -1  12   8        2.21       -4.79     31.44 o 
   0  12   8      229.82      251.85     39.30 o 
  -5  13   8       55.50       53.09     18.56 o 
  -4  13   8       80.03       95.10     18.38 o 
  -3  13   8       24.84       19.38     34.60 o 
  -2  13   8        0.13       60.26     35.87 o 
   1 -14   9       30.88       -2.89     25.98 o 
   2 -14   9        6.02       33.93     24.03 o 
   3 -14   9        3.48       15.40     26.11 o 
   4 -14   9        7.73      -14.73     26.70 o 
  -1 -13   9       10.81       21.00     14.81 o 
   0 -13   9       21.67        1.64     20.44 o 
   1 -13   9       51.91       89.36     27.01 o 
   2 -13   9      176.57      169.81     29.86 o 
   3 -13   9       17.33       22.81     24.89 o 
   4 -13   9        2.41       25.61     24.80 o 
   5 -13   9       13.19        3.21     25.75 o 
  -3 -12   9       68.96       52.30     20.07 o 
  -2 -12   9      317.25      325.18     20.05 o 
  -1 -12   9        7.42        8.68     13.48 o 
   0 -12   9      146.40      149.36     19.69 o 
   1 -12   9        1.14        2.78     12.23 o 
   2 -12   9        0.71       -9.40     21.59 o 
   3 -12   9        0.32        1.17     20.19 o 
   4 -12   9       11.91        3.16     22.32 o 
   5 -12   9        2.62        6.96     23.99 o 
   6 -12   9       82.01       72.51     28.69 o 
  -4 -11   9       15.69        9.03     18.79 o 
  -3 -11   9       68.17       65.24     18.90 o 
  -2 -11   9      256.93      279.20     21.67 o 
  -1 -11   9      181.53      173.21     18.55 o 
   0 -11   9      332.94      380.62     27.35 o 
   1 -11   9       92.11       75.98     12.15 o 
   2 -11   9       83.01       97.11     12.55 o 
   3 -11   9        5.03       -0.81     17.80 o 
   4 -11   9      235.06      283.02     30.49 o 
   5 -11   9      183.76      201.16     28.73 o 
   6 -11   9       46.75       59.63     26.34 o 
   7 -11   9        0.43        9.40     27.42 o 
  -4 -10   9      967.64      861.84     44.18 o 
  -3 -10   9      151.45      175.43     19.79 o 
  -2 -10   9       13.90       -0.71     14.37 o 
  -1 -10   9      131.81      138.72     16.58 o 
   0 -10   9      136.13      120.72     15.09 o 
   1 -10   9      327.06      365.18     28.04 o 
   2 -10   9        2.36       -1.14      9.00 o 
   3 -10   9       31.76       33.07     10.34 o 
   4 -10   9       78.64       70.02     22.36 o 
   5 -10   9       65.70       59.27     23.36 o 
   6 -10   9       54.68       64.01     25.16 o 
   7 -10   9       48.43       34.11     26.83 o 
  -5  -9   9       66.73       41.88     18.93 o 
  -4  -9   9       53.68       60.91     17.71 o 
  -3  -9   9       50.32       54.48     16.03 o 
  -2  -9   9       49.10       14.57     13.44 o 
  -1  -9   9      258.82      240.96     17.42 o 
   0  -9   9      196.55      213.26     25.98 o 
   1  -9   9      236.84      238.84     23.72 o 
   2  -9   9        5.72       13.94     13.30 o 
   3  -9   9       81.58       94.64     14.16 o 
   4  -9   9      131.61      115.78     14.83 o 
   5  -9   9      154.95      187.20     25.79 o 
   6  -9   9       33.75       51.95     23.40 o 
   7  -9   9       37.66       60.85     26.25 o 
   8  -9   9      157.16      168.41     23.11 o 
  -6  -8   9      244.72      203.30     23.70 o 
  -5  -8   9      135.27      108.44     19.62 o 
  -4  -8   9      261.65      183.54     17.80 o 
  -3  -8   9      469.83      460.32     25.55 o 
  -2  -8   9      244.58      209.29     16.92 o 
  -1  -8   9     1531.61     1499.66     59.31 o 
   0  -8   9       20.54       14.82     10.95 o 
   1  -8   9       65.18       60.03     13.73 o 
   2  -8   9       33.98       36.44     10.63 o 
   3  -8   9      100.64      102.73     13.31 o 
   4  -8   9      185.82      199.44     15.52 o 
   5  -8   9      144.17      198.99     24.76 o 
   6  -8   9       46.15       22.27     20.78 o 
   7  -8   9       12.26      -13.66     14.77 o 
   8  -8   9       51.85       32.21     23.72 o 
  -6  -7   9       80.74       36.00     18.77 o 
  -5  -7   9      136.96      112.58     18.22 o 
  -4  -7   9       62.68       37.71     15.04 o 
  -3  -7   9      545.14      542.54     23.41 o 
  -2  -7   9      132.17      139.56     14.53 o 
  -1  -7   9        5.12        5.59      9.97 o 
   0  -7   9      885.14      877.19     38.20 o 
   1  -7   9       32.70       36.13      9.91 o 
   2  -7   9       70.77       35.24     39.14 o 
   3  -7   9      280.93      296.44     33.50 o 
   4  -7   9      151.40      153.52     13.66 o 
   5  -7   9       14.65        8.82     11.38 o 
   6  -7   9      209.65      174.33     24.80 o 
   7  -7   9       94.32       76.49     16.50 o 
   8  -7   9      104.96       90.98     25.12 o 
  -7  -6   9      328.62      269.57     24.35 o 
  -6  -6   9      642.39      629.98     28.84 o 
  -5  -6   9      752.34      842.91     29.76 o 
  -4  -6   9      382.31      356.09     19.57 o 
  -3  -6   9      486.85      484.93     54.95 o 
  -2  -6   9      133.71      117.80     12.92 o 
  -1  -6   9      357.87      360.67     16.49 o 
   0  -6   9     2236.11     2256.50     40.74 o 
   1  -6   9      233.74      242.00     13.32 o 
   2  -6   9      362.36      349.73     16.12 o 
   3  -6   9       78.76       86.90     14.66 o 
   4  -6   9      251.77      265.48     16.61 o 
   5  -6   9      138.43      147.41     11.50 o 
   6  -6   9      839.36      871.63     21.67 o 
   7  -6   9      129.78      133.49     23.40 o 
   8  -6   9        6.88      -23.81     20.55 o 
  -7  -5   9      464.23      505.10     35.73 o 
  -6  -5   9      407.35      450.86     40.86 o 
  -5  -5   9      166.38      140.10     15.95 o 
  -4  -5   9     1169.69     1084.08     29.92 o 
  -3  -5   9      120.55      100.11     13.01 o 
  -2  -5   9     3312.80     3247.11     54.12 o 
  -1  -5   9       68.71       57.92      9.41 o 
   0  -5   9      210.95      231.50     18.00 o 
   1  -5   9      419.64      413.47     15.35 o 
   2  -5   9      221.49      214.52     11.34 o 
   3  -5   9      440.57      417.07     13.21 o 
   4  -5   9        2.18        8.37      7.46 o 
   5  -5   9      408.18      380.43     28.86 o 
   6  -5   9      160.20      150.42     12.18 o 
   7  -5   9      120.69       88.13     15.51 o 
   8  -5   9        3.01       -4.38     20.83 o 
  -8  -4   9      156.63      168.50     30.90 o 
  -7  -4   9       83.20       64.11     18.07 o 
  -6  -4   9     1220.35     1257.43     34.81 o 
  -5  -4   9      128.37      137.06     14.85 o 
  -4  -4   9     1044.25      997.97     36.70 o 
  -3  -4   9      189.35      203.65     13.68 o 
  -2  -4   9     1174.90     1158.47     26.62 o 
  -1  -4   9      573.31      564.54     31.01 o 
   0  -4   9        7.13        5.53      7.39 o 
   1  -4   9      271.56      281.22      9.09 o 
   2  -4   9      454.11      456.67     14.53 o 
   3  -4   9      302.82      308.46     10.26 o 
   4  -4   9       40.92       49.68      7.33 o 
   5  -4   9        6.50        6.68      6.28 o 
   6  -4   9        4.29       -7.53      9.60 o 
   7  -4   9      430.20      484.41     23.12 o 
   8  -4   9       53.03       48.15     17.46 o 
  -8  -3   9       46.10       29.96     19.06 o 
  -7  -3   9        3.91      -23.55     15.70 o 
  -6  -3   9     1390.15     1365.25     34.70 o 
  -5  -3   9       46.04       55.96     13.02 o 
  -4  -3   9      273.33      295.30     16.27 o 
  -3  -3   9       37.35       32.72      9.94 o 
  -2  -3   9      877.27      883.80     22.64 o 
  -1  -3   9     2361.10     2322.38     39.92 o 
   0  -3   9       29.25       34.04      8.11 o 
   1  -3   9     1268.31     1247.39     16.25 o 
   2  -3   9       16.96       10.11      4.90 o 
   3  -3   9      277.30      286.73     11.50 o 
   4  -3   9      257.25      278.97     12.58 o 
   5  -3   9      209.03      207.77     10.59 o 
   6  -3   9      648.64      645.83     25.40 o 
   7  -3   9       36.54       21.86     14.70 o 
   8  -3   9       75.17       51.34     20.53 o 
  -8  -2   9      513.03      501.45     22.62 o 
  -7  -2   9      160.24      171.23     18.19 o 
  -6  -2   9       58.24       53.81     14.04 o 
  -5  -2   9      560.35      569.81     30.11 o 
  -4  -2   9      173.42      183.00     12.98 o 
  -3  -2   9      828.20      797.93     21.64 o 
  -2  -2   9      142.89      147.56     10.97 o 
  -1  -2   9      662.81      650.10     18.22 o 
   0  -2   9      172.73      150.08      5.57 o 
   1  -2   9       31.58       50.51      5.03 o 
   2  -2   9      319.23      331.23     12.26 o 
   3  -2   9       57.93       54.37      7.28 o 
   4  -2   9       14.83       18.39      5.23 o 
   5  -2   9      664.40      684.31     24.00 o 
   6  -2   9        7.78      -15.41     12.39 o 
   7  -2   9        3.85       -4.25     14.17 o 
   8  -2   9        2.09        6.85     16.83 o 
  -9  -1   9       61.11       38.08     30.63 o 
  -8  -1   9      251.00      281.43     18.43 o 
  -7  -1   9        6.55       30.33     14.75 o 
  -6  -1   9      195.05      203.86     15.87 o 
  -5  -1   9       27.40       10.01     10.60 o 
  -4  -1   9     2291.38     2304.65     40.93 o 
  -3  -1   9     1750.79     1717.72     32.53 o 
  -2  -1   9       31.25       34.65      4.89 o 
  -1  -1   9       42.32       41.49      5.21 o 
   0  -1   9       15.08       21.04      4.32 o 
   1  -1   9     2416.80     2402.64     31.33 o 
   2  -1   9     1997.14     1979.26     28.38 o 
   3  -1   9      270.48      267.85     11.33 o 
   4  -1   9      678.77      695.20     22.70 o 
   5  -1   9       15.77       22.88     11.49 o 
   6  -1   9       84.49      105.62     15.73 o 
   7  -1   9       44.77       54.10     16.43 o 
   8  -1   9      270.92      244.20     23.50 o 
  -9   0   9       44.53       39.89     31.49 o 
  -8   0   9      220.47      236.75     18.03 o 
  -7   0   9      787.74      786.39     25.87 o 
  -6   0   9      139.10      170.05     15.21 o 
  -5   0   9      138.24      145.74     12.49 o 
  -4   0   9      155.24      187.70     24.67 o 
  -3   0   9      150.82      170.47     18.93 o 
  -2   0   9      781.12      709.41     14.12 o 
  -1   0   9      533.26      544.35     12.26 o 
   0   0   9     1057.32      995.55     16.76 o 
   1   0   9      437.36      449.01     12.16 o 
   2   0   9       39.28       44.17      6.62 o 
   3   0   9      586.07      518.66     18.15 o 
   4   0   9      181.44      200.35     14.32 o 
   5   0   9        3.25       12.85     11.71 o 
   6   0   9      136.32      131.15     16.90 o 
   7   0   9        8.25        8.91     15.96 o 
   8   0   9       13.76        7.94     42.78 o 
  -9   1   9      131.85      113.88     34.33 o 
  -8   1   9        8.20      -12.15     25.75 o 
  -7   1   9      118.19      104.16     14.24 o 
  -6   1   9       82.78      113.72     12.69 o 
  -5   1   9        7.15       17.77     10.05 o 
  -4   1   9      478.96      483.93     16.42 o 
  -3   1   9      864.18      866.00     20.68 o 
  -2   1   9      795.67      760.37     15.14 o 
  -1   1   9      634.02      589.77     16.72 o 
   0   1   9      460.84      398.27     15.68 o 
   1   1   9      813.30      846.52     17.36 o 
   3   1   9      257.29      290.62     23.90 o 
   4   1   9      614.23      611.22     22.85 o 
   5   1   9     1217.80     1196.59     32.91 o 
   6   1   9       16.00       19.02     14.76 o 
   7   1   9       14.51       33.34     17.52 o 
  -9   2   9      149.19      180.61     37.09 o 
  -8   2   9       17.35       21.37     28.10 o 
  -7   2   9      133.39      110.75     18.96 o 
  -6   2   9      473.88      498.74     14.82 o 
  -5   2   9      912.25      958.75     19.93 o 
  -4   2   9     2161.53     2150.02     31.07 o 
  -3   2   9      287.54      289.68     16.33 o 
  -2   2   9      165.55      149.39     10.11 o 
  -1   2   9      115.74      120.08      9.65 o 
   0   2   9     1559.60     1517.06     29.95 o 
   1   2   9     1905.28     1862.68     49.42 o 
   2   2   9      634.15      618.90     24.57 o 
   3   2   9      457.87      477.74     41.81 o 
   4   2   9        5.53        4.89     15.02 o 
   5   2   9      175.62      178.44     17.50 o 
   6   2   9        5.15      -15.01     16.35 o 
   7   2   9        2.00       10.22     17.64 o 
  -9   3   9      119.38      100.86     32.21 o 
  -8   3   9      517.01      514.07     28.16 o 
  -7   3   9        2.64        9.52     14.84 o 
  -6   3   9      925.51      901.90     18.43 o 
  -5   3   9       33.22       35.54      7.50 o 
  -4   3   9       15.60       15.27      6.36 o 
  -3   3   9     1764.24     1789.68     41.79 o 
  -2   3   9       83.66       91.94      7.89 o 
  -1   3   9      654.26      651.20     19.71 o 
   0   3   9      275.30      266.24     14.11 o 
   1   3   9       80.65       91.14     27.08 o 
   2   3   9      879.12      874.72     38.85 o 
   3   3   9       45.69       64.35     18.54 o 
   4   3   9      127.72      143.11     20.76 o 
   5   3   9        3.54      -12.00     14.15 o 
   6   3   9       71.04       87.48     27.69 o 
   7   3   9      130.63      126.65     22.02 o 
  -9   4   9       63.90       44.45     22.70 o 
  -8   4   9      329.71      360.25     26.14 o 
  -7   4   9      223.19      185.96     19.76 o 
  -6   4   9      816.31      832.34     31.51 o 
  -5   4   9       14.18        1.63      7.02 o 
  -4   4   9      473.92      506.90     16.52 o 
  -3   4   9      369.26      379.48     16.20 o 
  -2   4   9     1854.68     1794.09     27.90 o 
  -1   4   9     2643.24     2558.66     31.62 o 
   0   4   9      641.88      644.96     26.38 o 
   1   4   9      438.97      446.02     19.62 o 
   2   4   9      340.36      342.19     18.05 o 
   3   4   9      697.52      674.85     31.17 o 
   4   4   9      634.69      673.50     27.12 o 
   5   4   9       30.61       16.58     15.71 o 
   6   4   9       13.91       27.90     18.26 o 
  -9   5   9        1.78      -21.38     21.25 o 
  -8   5   9       35.48       22.58     24.44 o 
  -7   5   9      134.43      112.26     19.37 o 
  -6   5   9       42.78       30.91     15.77 o 
  -5   5   9      892.67      974.36     30.59 o 
  -4   5   9       19.13       -2.87     10.36 o 
  -3   5   9      191.71      203.89     11.26 o 
  -2   5   9       10.27        8.95      6.79 o 
  -1   5   9        7.53        5.75      6.76 o 
   0   5   9       69.82       82.83     11.98 o 
   1   5   9      336.47      367.68     28.32 o 
   2   5   9      553.82      529.52     23.49 o 
   3   5   9       71.39       74.58     16.01 o 
   4   5   9       25.28       17.46     15.62 o 
   5   5   9       66.31       54.95     18.55 o 
   6   5   9        1.53       11.51     19.00 o 
  -9   6   9      179.39      113.69     23.99 o 
  -8   6   9      118.48      124.87     21.95 o 
  -7   6   9       91.30       95.64     30.22 o 
  -6   6   9       46.47       35.94     15.71 o 
  -5   6   9      356.70      390.98     22.40 o 
  -4   6   9        8.49       -7.57     11.92 o 
  -3   6   9       64.95       75.61      8.59 o 
  -2   6   9      134.11      138.35      9.42 o 
  -1   6   9      565.19      566.34     21.12 o 
   0   6   9      304.52      283.02     27.06 o 
   1   6   9      254.75      305.15     29.18 o 
   2   6   9      192.32      194.87     17.89 o 
   3   6   9       37.09       26.92     14.99 o 
   4   6   9      170.11      188.49     28.84 o 
   5   6   9        8.22       -1.36     18.47 o 
  -9   7   9       99.22       84.37     23.92 o 
  -8   7   9        1.31       -0.13     31.62 o 
  -7   7   9       23.92       50.73     29.05 o 
  -6   7   9      112.03       83.62     18.03 o 
  -5   7   9        0.62      -10.61     17.30 o 
  -4   7   9       39.77       38.22     13.73 o 
  -3   7   9      110.63      114.74     10.63 o 
  -2   7   9       84.11       79.50      9.02 o 
  -1   7   9       28.50       17.03      9.23 o 
   0   7   9       31.00       -2.48     20.96 o 
   1   7   9        6.21       21.37     23.17 o 
   2   7   9      388.23      385.16     35.19 o 
   3   7   9      138.49      172.71     20.20 o 
   4   7   9      113.19      144.15     21.16 o 
   5   7   9       22.41      -12.32     19.32 o 
  -8   8   9       41.61       53.62     21.29 o 
  -7   8   9        4.31      -22.57     17.62 o 
  -6   8   9      119.24      114.73     19.57 o 
  -5   8   9       31.63       12.80     15.09 o 
  -4   8   9       55.50       56.54     23.29 o 
  -3   8   9       29.61       18.19     11.52 o 
  -2   8   9      274.16      279.91     12.53 o 
  -1   8   9      225.54      190.18     27.60 o 
   0   8   9       36.15       58.18     26.07 o 
   1   8   9        6.67       18.84     25.61 o 
   2   8   9      706.76      667.95     47.39 o 
   3   8   9       62.73       81.81     32.30 o 
   4   8   9      306.64      293.72     26.12 o 
  -8   9   9      186.51      199.60     25.50 o 
  -7   9   9       73.15       27.66     19.91 o 
  -6   9   9       58.68       73.60     19.46 o 
  -5   9   9       12.60      -13.94     22.09 o 
  -4   9   9      200.52      221.37     27.44 o 
  -3   9   9      266.64      248.30     20.43 o 
  -2   9   9      868.00      861.67     23.29 o 
  -1   9   9       12.14       23.17     25.48 o 
   0   9   9      771.22      820.32     48.65 o 
   1   9   9      520.27      512.91     41.79 o 
   2   9   9      118.01      111.85     33.38 o 
   3   9   9       99.78       86.24     35.96 o 
  -8  10   9      373.78      414.11     49.38 o 
  -7  10   9      203.12      184.69     24.90 o 
  -6  10   9      154.49      116.07     21.26 o 
  -5  10   9       16.72       24.84     17.55 o 
  -4  10   9      137.64      108.34     14.86 o 
  -3  10   9      133.01      171.51     19.56 o 
  -2  10   9       23.15        5.29     26.16 o 
  -1  10   9       66.38       67.90     29.18 o 
   0  10   9       33.94       85.02     30.85 o 
   1  10   9      101.21       87.10     33.20 o 
   2  10   9      173.56      244.98     39.39 o 
  -7  11   9       25.21       17.97     21.57 o 
  -6  11   9       27.98       10.86     20.12 o 
  -5  11   9        0.47      -30.69     25.23 o 
  -4  11   9      318.42      350.45     37.04 o 
  -3  11   9      209.58      254.20     57.94 o 
  -2  11   9       55.48       24.71     30.45 o 
  -1  11   9       79.78       68.17     32.34 o 
   0  11   9        0.87       21.14     31.94 o 
   1  11   9      310.72      355.66     43.10 o 
  -6  12   9        0.46       -2.92     32.07 o 
  -5  12   9        8.45        8.85     17.23 o 
  -4  12   9       14.98       -3.38     16.30 o 
  -3  12   9       19.12       19.43     32.71 o 
  -2  12   9        4.69      -22.95     31.62 o 
  -1  12   9      143.44      170.04     39.08 o 
  -1 -13  10      446.29      511.33     23.34 o 
   0 -13  10        2.76       -1.92      8.38 o 
   1 -13  10      155.41      145.76     18.96 o 
   2 -13  10       36.29       17.71     22.86 o 
   3 -13  10       34.84       60.17     27.47 o 
   4 -13  10       50.67       20.87     26.20 o 
   5 -13  10       51.70       60.26     27.87 o 
  -2 -12  10       60.95       56.84     35.21 o 
  -1 -12  10        2.59      -10.65     13.25 o 
   0 -12  10      260.70      276.36     16.92 o 
   1 -12  10        3.24       -4.21     20.20 o 
   2 -12  10      122.22      134.62     27.51 o 
   3 -12  10       28.11       18.52     21.77 o 
   4 -12  10       60.24       43.82     22.90 o 
   5 -12  10        6.25       -7.63     24.44 o 
   6 -12  10        9.35       17.30     27.56 o 
  -3 -11  10      199.74      237.17     22.52 o 
  -2 -11  10        3.43      -18.57     15.69 o 
  -1 -11  10        3.47      -10.02     14.61 o 
   0 -11  10      248.16      253.47     16.38 o 
   1 -11  10      309.72      311.51     18.78 o 
   2 -11  10      377.73      377.19     16.87 o 
   3 -11  10       38.34       33.70     22.63 o 
   4 -11  10       58.34       28.46     23.76 o 
   5 -11  10       75.11       79.82     25.75 o 
   6 -11  10      374.71      399.98     38.17 o 
  -4 -10  10       18.85        5.65     17.67 o 
  -3 -10  10      178.67      139.17     19.08 o 
  -2 -10  10      900.32      866.12     30.52 o 
  -1 -10  10      107.68      108.05     16.44 o 
   0 -10  10      768.58      776.50     62.66 o 
   1 -10  10        5.02        5.19     10.74 o 
   2 -10  10       53.45       54.83     11.26 o 
   3 -10  10       82.67       99.62     19.26 o 
   4 -10  10      143.59      132.00     26.02 o 
   5 -10  10      114.02      117.63     26.56 o 
   6 -10  10       24.75        9.71     24.35 o 
   7 -10  10        0.36      -32.93     24.76 o 
  -5  -9  10        6.97        1.42     18.44 o 
  -4  -9  10       60.72       40.69     17.39 o 
  -3  -9  10       72.10       43.47     15.69 o 
  -2  -9  10      516.83      513.57     26.29 o 
  -1  -9  10      129.53      141.58     27.67 o 
   0  -9  10        7.23       12.23     12.65 o 
   1  -9  10      295.52      252.52     31.60 o 
   2  -9  10      118.40      126.22     11.38 o 
   3  -9  10       22.99       24.08      9.98 o 
   4  -9  10      295.09      272.21     18.39 o 
   5  -9  10      163.25      156.76     25.79 o 
   6  -9  10        0.75       -0.36     21.68 o 
   7  -9  10        1.17      -18.90     15.38 o 
  -6  -8  10       39.04       17.17     19.63 o 
  -5  -8  10      354.04      305.58     23.53 o 
  -4  -8  10      603.87      611.11     27.59 o 
  -3  -8  10      594.68      518.64     27.76 o 
  -2  -8  10      150.80      154.59     16.85 o 
  -1  -8  10        3.68        4.02     12.03 o 
   0  -8  10      927.98      915.53     26.49 o 
   1  -8  10     1220.26     1235.83     56.65 o 
   2  -8  10      130.44      116.93     24.10 o 
   3  -8  10       30.66       26.46     11.86 o 
   4  -8  10        4.64       -4.34     12.09 o 
   5  -8  10       30.72       46.86     23.67 o 
   6  -8  10        6.18        9.25     23.17 o 
   7  -8  10      290.44      235.90     31.22 o 
   8  -8  10        1.67       -0.63     22.77 o 
  -6  -7  10      147.15      153.05     20.72 o 
  -5  -7  10      138.70       84.01     17.83 o 
  -4  -7  10      297.02      272.51     18.71 o 
  -3  -7  10      370.75      378.88     29.02 o 
  -2  -7  10       54.20       36.47     12.13 o 
  -1  -7  10      977.03      982.39     27.54 o 
   0  -7  10       66.94       77.27     15.31 o 
   1  -7  10       29.59       23.10     11.90 o 
   2  -7  10      634.21      604.92     20.73 o 
   3  -7  10       55.30       68.66     12.85 o 
   4  -7  10      114.97      102.50     10.58 o 
   5  -7  10      137.09      136.72     12.05 o 
   6  -7  10       30.72       31.15     13.55 o 
   7  -7  10       67.55       48.25     21.32 o 
   8  -7  10        4.35        8.54     22.32 o 
  -7  -6  10       17.21        5.37     19.38 o 
  -6  -6  10      204.77      210.24     21.39 o 
  -5  -6  10      103.55       96.76     17.07 o 
  -4  -6  10     1379.95     1356.04     35.21 o 
  -3  -6  10      404.94      390.85     19.71 o 
  -2  -6  10     1146.63     1188.71     30.15 o 
  -1  -6  10      725.62      714.57     23.21 o 
   0  -6  10       43.93       52.83     10.51 o 
   1  -6  10      473.81      463.63     18.21 o 
   2  -6  10      311.77      294.97     14.95 o 
   3  -6  10     1567.85     1602.11     26.59 o 
   4  -6  10      352.78      360.35     14.19 o 
   5  -6  10        8.27        4.12      9.08 o 
   6  -6  10       14.59       -2.89     11.82 o 
   7  -6  10       58.38       23.40     19.65 o 
   8  -6  10      695.87      756.13     44.05 o 
  -7  -5  10       39.80       22.80     20.58 o 
  -6  -5  10      250.56      219.03     20.47 o 
  -5  -5  10      777.96      750.48     27.69 o 
  -4  -5  10      301.23      309.40     22.97 o 
  -3  -5  10       36.87       20.18     11.63 o 
  -2  -5  10      473.01      490.56     21.64 o 
  -1  -5  10     1157.72     1161.71     27.54 o 
   0  -5  10     1992.49     1982.87     37.61 o 
   1  -5  10      828.93      796.30     22.07 o 
   2  -5  10      250.43      235.58     12.30 o 
   3  -5  10      373.21      378.93     13.50 o 
   4  -5  10      330.19      365.59     14.38 o 
   5  -5  10      147.23      154.23     11.78 o 
   6  -5  10       93.00      106.59     14.18 o 
   7  -5  10       78.13       87.71     15.66 o 
   8  -5  10        4.57       -9.71     20.83 o 
  -8  -4  10       24.08       34.92     20.83 o 
  -7  -4  10      210.79      185.03     21.07 o 
  -6  -4  10      246.68      251.25     21.05 o 
  -5  -4  10        3.58       -1.89     16.80 o 
  -4  -4  10     1243.42     1177.53     35.28 o 
  -3  -4  10     1928.18     1965.39     81.11 o 
  -2  -4  10     1223.94     1156.98     27.62 o 
  -1  -4  10     1292.86     1321.68     29.11 o 
   0  -4  10      796.82      761.84     21.40 o 
   1  -4  10     1667.33     1645.53     24.04 o 
   2  -4  10      361.84      348.08     11.36 o 
   3  -4  10      325.01      339.00     12.73 o 
   4  -4  10      522.64      544.14     15.15 o 
   5  -4  10        3.30       -7.38      7.29 o 
   6  -4  10      245.96      251.35     14.77 o 
   7  -4  10       27.53       23.88     12.49 o 
   8  -4  10       15.95       25.64     17.46 o 
  -8  -3  10       90.03      104.04     20.12 o 
  -7  -3  10       74.58       54.68     17.20 o 
  -6  -3  10       21.68       15.24     14.55 o 
  -5  -3  10       47.80       37.02     11.97 o 
  -4  -3  10      365.67      370.35     18.58 o 
  -3  -3  10     2818.19     2726.84     47.79 o 
  -2  -3  10     1778.42     1781.09     34.93 o 
  -1  -3  10     1057.02     1068.22     39.53 o 
   0  -3  10      448.92      449.63     15.90 o 
   1  -3  10      537.66      544.56     11.84 o 
   2  -3  10     3492.50     3495.97     46.97 o 
   3  -3  10     1307.30     1303.45     22.86 o 
   4  -3  10      197.56      198.33      9.85 o 
   5  -3  10        5.59       -8.13      7.86 o 
   6  -3  10        5.92      -15.82     10.55 o 
   7  -3  10        1.20       -3.56     15.64 o 
   8  -3  10       24.57       18.52     17.60 o 
  -8  -2  10      135.56      114.64     17.21 o 
  -7  -2  10      163.52      178.21     18.35 o 
  -6  -2  10     1190.83     1197.01     58.05 o 
  -5  -2  10     2478.95     2387.48     45.10 o 
  -4  -2  10       45.67       56.72     11.65 o 
  -3  -2  10     3062.92     3082.00    119.03 o 
  -2  -2  10      450.38      495.27     17.83 o 
  -1  -2  10     1669.11     1633.78     31.83 o 
   0  -2  10     1822.75     1850.79     26.02 o 
   1  -2  10      954.22      996.43     17.15 o 
   2  -2  10     1601.56     1517.47     23.82 o 
   3  -2  10       10.05       15.27      8.30 o 
   4  -2  10      190.91      183.87      9.56 o 
   5  -2  10       18.34       35.30     10.13 o 
   6  -2  10      195.30      191.46     17.78 o 
   7  -2  10      346.25      338.91     33.63 o 
   8  -2  10       86.73       51.04     19.27 o 
  -8  -1  10      160.12      173.42     18.77 o 
  -7  -1  10      296.59      308.14     20.41 o 
  -6  -1  10      224.63      204.57     16.65 o 
  -5  -1  10     1788.77     1793.75     36.80 o 
  -4  -1  10      627.51      610.23     20.61 o 
  -3  -1  10      398.16      374.15     16.39 o 
  -2  -1  10     4144.61     4165.12     63.26 o 
  -1  -1  10      660.34      607.08     13.01 o 
   0  -1  10     2873.33     2887.02     45.25 o 
   1  -1  10      850.83      858.55     17.75 o 
   2  -1  10      105.83      102.93     10.25 o 
   3  -1  10      908.81      842.39     18.94 o 
   4  -1  10       70.35       66.79     11.31 o 
   5  -1  10      765.79      750.69     25.71 o 
   6  -1  10      304.02      317.80     33.41 o 
   7  -1  10       16.73       16.49     16.08 o 
   8  -1  10       30.33       38.34     18.86 o 
  -9   0  10      110.84       82.76     34.51 o 
  -8   0  10      442.65      414.54     20.02 o 
  -7   0  10       73.55       64.99     15.21 o 
  -6   0  10     1201.58     1192.14     29.86 o 
  -5   0  10     2006.57     2023.82     70.59 o 
  -4   0  10     3506.81     3480.53     55.59 o 
  -3   0  10     2077.40     2047.26     37.03 o 
  -2   0  10      362.03      395.83     11.72 o 
  -1   0  10        4.36        7.82      6.56 o 
   0   0  10      795.51      827.20     23.42 o 
   1   0  10     1209.36     1159.24     30.02 o 
   2   0  10      868.57      853.48     24.11 o 
   3   0  10      535.53      535.81     29.72 o 
   4   0  10       15.86       30.17     13.46 o 
   5   0  10        8.33        3.65     12.13 o 
   6   0  10      274.33      271.98     21.64 o 
   7   0  10       87.04       57.58     25.88 o 
  -9   1  10      216.70      178.76     37.72 o 
  -8   1  10       82.80       68.85     33.38 o 
  -7   1  10      650.78      672.48     21.20 o 
  -6   1  10       94.92      113.88     13.63 o 
  -5   1  10     1494.71     1477.37     50.87 o 
  -4   1  10      668.71      655.25     19.63 o 
  -3   1  10      107.88      100.40     21.34 o 
  -2   1  10     1049.83     1019.24     18.53 o 
  -1   1  10      624.00      620.24     18.01 o 
   0   1  10      167.95      182.46     11.19 o 
   1   1  10     1257.50     1167.75     35.05 o 
   2   1  10      105.44      105.82     10.76 o 
   3   1  10      685.99      672.38     22.31 o 
   4   1  10       89.23       80.76     13.19 o 
   5   1  10       32.06       32.59     13.65 o 
   6   1  10      347.11      360.17     22.99 o 
   7   1  10       72.28       67.70     35.64 o 
  -9   2  10      100.24       73.00     34.24 o 
  -8   2  10      478.92      542.68     44.05 o 
  -7   2  10      555.00      604.98     47.48 o 
  -6   2  10      445.63      453.79     17.08 o 
  -5   2  10       29.23       53.55     10.87 o 
  -4   2  10      171.87      157.24     11.58 o 
  -3   2  10     1554.49     1555.63     30.15 o 
  -2   2  10      987.16      921.80     22.62 o 
  -1   2  10     1485.25     1411.31     28.76 o 
   0   2  10      480.24      482.89     29.07 o 
   1   2  10        9.62        3.16      7.05 o 
   2   2  10     1292.29     1228.32     28.93 o 
   3   2  10       69.01       72.36     12.40 o 
   4   2  10      883.05      836.23     27.75 o 
   5   2  10        0.30        3.05     13.95 o 
   6   2  10       14.84        0.23     15.96 o 
   7   2  10      167.15      122.09     24.33 o 
  -9   3  10      430.64      388.91     44.45 o 
  -8   3  10        2.84       13.03     18.91 o 
  -7   3  10       17.39       14.04     16.92 o 
  -6   3  10      503.84      487.83     19.17 o 
  -5   3  10      186.58      236.62     10.91 o 
  -4   3  10     1366.60     1369.44     21.72 o 
  -3   3  10      528.47      454.96     17.31 o 
  -2   3  10       14.10       10.27      8.72 o 
  -1   3  10      433.55      422.08     17.41 o 
   0   3  10      729.75      758.95     22.69 o 
   1   3  10       34.62       26.70      9.69 o 
   2   3  10     1260.78     1195.37     36.61 o 
   3   3  10        3.31        8.43     11.77 o 
   4   3  10      280.28      279.75     19.50 o 
   5   3  10      128.13      137.35     19.15 o 
   6   3  10       57.04       61.84     25.25 o 
  -9   4  10        7.09       24.22     21.09 o 
  -8   4  10       73.78       38.22     19.50 o 
  -7   4  10       92.97       47.39     16.75 o 
  -6   4  10       39.38       52.38     16.79 o 
  -5   4  10     1428.15     1388.19     39.18 o 
  -4   4  10      312.11      343.70     14.85 o 
  -3   4  10      456.37      439.95     13.91 o 
  -2   4  10      151.63      168.06     15.56 o 
  -1   4  10      464.95      443.60     15.81 o 
   0   4  10     4529.28     4529.79     75.95 o 
   1   4  10      122.22      135.49     25.21 o 
   2   4  10      260.89      288.52     17.58 o 
   3   4  10       14.49       -8.43     12.73 o 
   4   4  10      132.81      131.68     17.51 o 
   5   4  10      608.74      579.93     46.80 o 
   6   4  10       26.01       13.46     20.24 o 
  -9   5  10      303.21      285.18     38.60 o 
  -8   5  10      391.36      455.26     28.45 o 
  -7   5  10      170.88      172.97     38.96 o 
  -6   5  10        5.12        7.44     22.07 o 
  -5   5  10      193.52      192.95     19.04 o 
  -4   5  10      409.70      417.41     15.95 o 
  -3   5  10      109.79      107.93      9.28 o 
  -2   5  10     2011.99     1925.03     27.42 o 
  -1   5  10       25.87       24.61      9.28 o 
   0   5  10      429.38      424.97     19.24 o 
   1   5  10       84.58       99.20     22.05 o 
   2   5  10        9.69        5.55     12.57 o 
   3   5  10      734.23      734.47     32.91 o 
   4   5  10        4.93       -3.61     27.53 o 
   5   5  10      216.55      181.57     22.29 o 
  -9   6  10       15.54      -14.65     21.07 o 
  -8   6  10       31.25        1.44     23.81 o 
  -7   6  10      241.89      243.57     22.60 o 
  -6   6  10      234.07      203.77     28.48 o 
  -5   6  10      392.02      434.59     24.00 o 
  -4   6  10      465.21      435.73     21.35 o 
  -3   6  10       10.35        2.83      7.71 o 
  -2   6  10      611.45      590.57     15.71 o 
  -1   6  10      361.55      368.61     13.05 o 
   0   6  10       77.46       79.28     22.45 o 
   1   6  10      180.74      191.54     27.20 o 
   2   6  10      121.28      113.73     16.71 o 
   3   6  10      681.66      683.68     29.20 o 
   4   6  10        6.82        1.95     25.77 o 
   5   6  10       50.95       45.53     20.22 o 
  -8   7  10      321.86      287.76     26.03 o 
  -7   7  10        5.71       -5.17     18.01 o 
  -6   7  10     1290.75     1274.84     38.59 o 
  -5   7  10      227.53      243.80     33.66 o 
  -4   7  10      150.07      153.95     18.97 o 
  -3   7  10        3.23       -5.40      8.64 o 
  -2   7  10       47.79       39.18     10.17 o 
  -1   7  10     1598.07     1614.22     29.62 o 
   0   7  10       92.06       77.38     24.30 o 
   1   7  10      397.66      462.99     36.37 o 
   2   7  10      128.69       99.52     28.78 o 
   3   7  10       15.34       16.48     19.27 o 
   4   7  10      166.41      173.22     22.67 o 
  -8   8  10      291.18      235.09     29.57 o 
  -7   8  10      204.30      216.00     23.15 o 
  -6   8  10       48.84       79.59     38.83 o 
  -5   8  10      141.42      144.48     37.97 o 
  -4   8  10      386.20      385.35     19.13 o 
  -3   8  10      124.10      130.16     13.89 o 
  -2   8  10       72.42       71.71     10.23 o 
  -1   8  10      131.09      104.13     26.79 o 
   0   8  10      126.10      126.80     28.91 o 
   1   8  10      189.45      201.52     32.25 o 
   2   8  10        3.16       -8.04     27.69 o 
   3   8  10       51.08       37.90     32.16 o 
   4   8  10      163.78      185.93     24.45 o 
  -8   9  10       90.08       83.55     58.23 o 
  -7   9  10       35.67       21.39     20.38 o 
  -6   9  10       35.05        9.44     18.30 o 
  -5   9  10      234.23      245.65     49.42 o 
  -4   9  10       52.39       74.76     14.42 o 
  -3   9  10      619.09      638.63     22.23 o 
  -2   9  10      389.67      381.91     35.82 o 
  -1   9  10       71.53      105.75     29.09 o 
   0   9  10      167.73      164.21     32.25 o 
   1   9  10       80.70       92.11     32.07 o 
   2   9  10      468.33      552.71     45.49 o 
   3   9  10      149.02      179.03     39.39 o 
  -7  10  10      508.09      468.88     97.10 o 
  -6  10  10      816.26      897.75     54.30 o 
  -5  10  10        7.31      -13.67     17.73 o 
  -4  10  10       28.89       15.82     10.13 o 
  -3  10  10        1.03        6.41     19.68 o 
  -2  10  10       53.89       25.79     29.09 o 
  -1  10  10       23.98        6.82     29.14 o 
   0  10  10      222.15      145.91     34.38 o 
   1  10  10        2.94      -45.54     30.36 o 
   2  10  10       54.97       35.55     34.87 o 
  -6  11  10        3.50       15.26     20.43 o 
  -5  11  10        1.38       -1.35     15.89 o 
  -4  11  10        0.84       -5.61     15.05 o 
  -3  11  10        5.78       17.80     31.22 o 
  -2  11  10       95.46      174.55     36.37 o 
  -1  11  10       11.77       -9.22     31.08 o 
   0  11  10        2.45        8.31     32.48 o 
  -4  12  10       72.49      108.33     37.27 o 
  -3  12  10        8.49       54.93     34.47 o 
  -2  12  10       21.44       36.77     34.02 o 
   0 -13  11       27.33       26.93     14.61 o 
   1 -13  11        4.01       13.27     13.95 o 
   2 -13  11       47.66       82.17     28.69 o 
   3 -13  11       81.02       74.18     29.32 o 
   4 -13  11       11.06       30.90     25.12 o 
  -2 -12  11       53.94       34.63     39.51 o 
  -1 -12  11       21.99       17.20     15.39 o 
   0 -12  11       51.36       57.43     14.64 o 
   1 -12  11       10.06       19.49     13.28 o 
   2 -12  11        0.41       -3.67     14.91 o 
   3 -12  11        0.56       10.34     23.76 o 
   4 -12  11        4.18        7.23     25.21 o 
   5 -12  11        0.25       45.13     25.03 o 
  -3 -11  11        5.29       -6.42     17.37 o 
  -2 -11  11       15.30        3.60     17.95 o 
  -1 -11  11      100.94       69.49     17.39 o 
   0 -11  11        5.76       16.87     15.13 o 
   1 -11  11        2.02        8.12      9.30 o 
   2 -11  11        3.72        8.86     11.73 o 
   3 -11  11      103.94      128.34     24.71 o 
   4 -11  11       31.07       19.11     24.89 o 
   5 -11  11      113.96      129.24     28.91 o 
   6 -11  11      262.82      297.47     35.91 o 
  -4 -10  11       74.49       90.48     42.33 o 
  -3 -10  11      211.71      246.48     21.96 o 
  -2 -10  11       55.72       53.38     17.03 o 
  -1 -10  11        8.48       34.72     14.94 o 
   0 -10  11      202.17      186.38     32.34 o 
   1 -10  11      896.71      899.51     23.51 o 
   2 -10  11      481.84      476.66     18.47 o 
   3 -10  11       32.36       34.62     11.41 o 
   4 -10  11       18.40      -17.39     21.59 o 
   5 -10  11        3.04      -17.30     22.68 o 
   6 -10  11        1.14       31.67     25.75 o 
  -5  -9  11        6.46        1.10     19.03 o 
  -4  -9  11        2.92      -10.91     16.54 o 
  -3  -9  11      131.27      147.36     19.03 o 
  -2  -9  11       11.30        2.56     20.87 o 
  -1  -9  11       11.29       13.98     14.03 o 
   0  -9  11       10.64       23.26     13.26 o 
   1  -9  11      201.30      185.55     37.09 o 
   2  -9  11       23.53       11.00      9.35 o 
   3  -9  11      267.00      229.42     22.25 o 
   4  -9  11        0.73      -11.10     12.98 o 
   5  -9  11        0.68      -30.49     20.33 o 
   6  -9  11       16.33       10.16     22.86 o 
   7  -9  11        1.85      -10.30     26.38 o 
  -5  -8  11      153.17      160.15     21.43 o 
  -4  -8  11       90.27       82.88     17.87 o 
  -3  -8  11      943.95      970.30     41.83 o 
  -2  -8  11       89.15      111.72     21.05 o 
  -1  -8  11      732.25      695.34     40.36 o 
   0  -8  11      151.15      165.66     38.74 o 
   1  -8  11       71.42       72.61     13.40 o 
   2  -8  11      899.11      854.10     30.33 o 
   3  -8  11      245.38      224.57     17.21 o 
   4  -8  11      268.27      292.90     26.54 o 
   5  -8  11      178.52      158.13     17.32 o 
   6  -8  11        2.38       -9.69     14.05 o 
   7  -8  11       17.44       25.31     16.29 o 
  -6  -7  11      150.65      139.15     21.49 o 
  -5  -7  11      403.83      363.59     23.71 o 
  -4  -7  11      278.16      266.07     32.71 o 
  -3  -7  11       98.13       92.71     32.80 o 
  -2  -7  11      247.74      243.26     18.97 o 
  -1  -7  11       83.83      113.86     17.78 o 
   0  -7  11      393.71      474.06     20.08 o 
   1  -7  11      409.23      397.50     19.03 o 
   2  -7  11      420.68      385.21     23.22 o 
   3  -7  11       46.82       42.30     12.82 o 
   4  -7  11      181.33      194.70     19.18 o 
   5  -7  11        4.20       -2.03      9.86 o 
   6  -7  11       12.63       19.05     13.68 o 
   7  -7  11       25.75       -2.30      9.35 o 
  -7  -6  11       42.97       18.73     19.47 o 
  -6  -6  11       51.56       28.36     38.49 o 
  -5  -6  11      287.31      280.17     20.84 o 
  -4  -6  11       93.53       99.60     15.58 o 
  -3  -6  11       73.92       65.70     13.55 o 
  -2  -6  11     1947.14     1857.03     39.66 o 
  -1  -6  11      120.73      132.27     15.13 o 
   0  -6  11      981.00     1018.24     26.61 o 
   1  -6  11      284.95      301.21     17.44 o 
   2  -6  11      439.81      408.38     27.10 o 
   3  -6  11        3.09        5.40     12.29 o 
   4  -6  11       29.20       10.67     10.32 o 
   5  -6  11      266.09      267.22     14.54 o 
   6  -6  11       33.79       24.55     11.42 o 
   7  -6  11      134.56      129.70     24.12 o 
  -7  -5  11       64.75       42.43     19.35 o 
  -6  -5  11        4.48       12.53     16.38 o 
  -5  -5  11        9.54       -9.17     14.46 o 
  -4  -5  11      408.05      372.62     22.16 o 
  -3  -5  11      157.58      133.67     15.18 o 
  -2  -5  11      177.42      159.34     14.85 o 
  -1  -5  11      634.75      590.64     21.38 o 
   0  -5  11       53.06       44.77     11.06 o 
   1  -5  11      218.19      212.80     13.62 o 
   2  -5  11      326.22      316.40     23.67 o 
   3  -5  11     1232.15     1231.28     27.37 o 
   4  -5  11      596.81      554.46     17.38 o 
   5  -5  11       32.97       29.36     11.65 o 
   6  -5  11       20.96       26.62     11.24 o 
   7  -5  11       36.26       21.26     21.86 o 
   8  -5  11       28.45        9.53     23.22 o 
  -7  -4  11       33.83       26.83     17.68 o 
  -6  -4  11       49.88       42.46     24.26 o 
  -5  -4  11      712.43      753.43     27.22 o 
  -4  -4  11      510.87      477.07     47.28 o 
  -3  -4  11        3.14       -3.14     11.03 o 
  -2  -4  11      573.45      587.55     21.30 o 
  -1  -4  11     1056.03     1035.93     26.29 o 
   0  -4  11      269.64      285.32     15.13 o 
   1  -4  11      586.26      585.86     19.59 o 
   2  -4  11      464.13      467.03     15.72 o 
   3  -4  11      885.46      860.87     18.68 o 
   4  -4  11        9.04        4.39      7.41 o 
   5  -4  11       48.32       45.18      8.94 o 
   6  -4  11       38.74       22.48     11.14 o 
   7  -4  11       44.65       47.49     13.61 o 
   8  -4  11      165.72      187.64     31.74 o 
  -8  -3  11        2.15       10.20     19.63 o 
  -7  -3  11       11.19       30.77     16.85 o 
  -6  -3  11      403.73      393.68     22.09 o 
  -5  -3  11      187.53      212.57     17.11 o 
  -4  -3  11      466.30      432.51     19.63 o 
  -3  -3  11     1996.10     1921.08     87.77 o 
  -2  -3  11      515.28      497.38     19.54 o 
  -1  -3  11     2464.80     2432.98     43.57 o 
   0  -3  11      453.74      444.47     18.04 o 
   1  -3  11     1918.07     1852.52     25.89 o 
   2  -3  11      255.95      264.20     13.21 o 
   3  -3  11       47.81       58.30      9.47 o 
   4  -3  11     1194.50     1229.09     21.09 o 
   5  -3  11       18.14        2.06      8.46 o 
   6  -3  11      418.51      443.88     24.44 o 
   7  -3  11       12.08       12.76     13.11 o 
  -8  -2  11        6.11      -25.32     16.88 o 
  -7  -2  11      204.19      179.34     19.57 o 
  -6  -2  11       14.19       28.14     31.98 o 
  -5  -2  11      279.90      269.25     18.07 o 
  -4  -2  11     1117.17     1079.71     28.39 o 
  -3  -2  11     1717.17     1777.76     36.11 o 
  -2  -2  11      179.25      207.35     13.69 o 
  -1  -2  11      713.12      749.87     21.73 o 
   0  -2  11      619.87      641.12     28.23 o 
   1  -2  11      560.95      531.62     14.28 o 
   2  -2  11      589.50      567.87     14.62 o 
   3  -2  11       34.01       44.34      9.34 o 
   4  -2  11      760.74      750.99     19.61 o 
   5  -2  11       71.64       74.58     11.56 o 
   6  -2  11       92.54      117.63     18.56 o 
   7  -2  11        3.35        8.38     16.60 o 
  -8  -1  11       77.37       75.82     16.75 o 
  -7  -1  11       15.63       23.85     24.19 o 
  -6  -1  11       50.16       36.57     13.72 o 
  -5  -1  11      143.79      132.33     14.85 o 
  -4  -1  11      389.08      365.89     23.81 o 
  -3  -1  11      490.15      455.02     22.59 o 
  -2  -1  11      580.46      607.96     19.86 o 
  -1  -1  11        6.68        1.74      8.64 o 
   0  -1  11     3035.03     2950.01     46.99 o 
   1  -1  11       34.96       51.61     11.95 o 
   2  -1  11     2256.22     2224.59     32.43 o 
   3  -1  11       49.87       43.00      8.48 o 
   4  -1  11      223.67      242.19     17.24 o 
   5  -1  11      132.36      104.70     14.90 o 
   6  -1  11       40.08       27.29     15.31 o 
   7  -1  11      517.04      524.11     27.95 o 
  -8   0  11       10.13        8.13     30.13 o 
  -7   0  11      501.53      543.45     24.67 o 
  -6   0  11      741.30      732.44     28.48 o 
  -5   0  11       78.76       89.60     13.49 o 
  -4   0  11      816.90      787.49     23.68 o 
  -3   0  11       28.04       25.31     10.50 o 
  -2   0  11     6546.64     6709.07     95.70 o 
  -1   0  11        0.98        1.56      7.18 o 
   0   0  11     1459.89     1430.19     28.54 o 
   1   0  11        4.28        2.01      6.11 o 
   2   0  11      249.01      265.08     17.94 o 
   3   0  11      937.36      891.27     20.67 o 
   4   0  11       56.40       69.27     12.87 o 
   5   0  11      748.90      730.02     27.25 o 
   6   0  11       16.79       20.42     15.73 o 
   7   0  11       24.03       13.15     17.83 o 
  -9   1  11       45.15        6.91     32.12 o 
  -8   1  11       43.29       57.87     33.88 o 
  -7   1  11       46.85       53.87     13.28 o 
  -6   1  11      230.55      241.45     28.57 o 
  -5   1  11       98.42       96.97     12.24 o 
  -4   1  11      440.37      492.59     19.01 o 
  -3   1  11      948.02      957.50     18.98 o 
  -2   1  11     1037.75      975.63     23.46 o 
  -1   1  11      286.04      306.22     14.96 o 
   0   1  11      811.13      756.08     21.12 o 
   1   1  11     1214.84     1183.70     22.23 o 
   2   1  11      164.74      164.73     11.06 o 
   3   1  11      942.55      833.52     65.55 o 
   4   1  11        1.06        1.74     12.49 o 
   5   1  11      758.09      730.80     28.14 o 
   6   1  11       70.83       28.43     16.79 o 
   7   1  11       68.73       66.07     19.72 o 
  -9   2  11       92.28       27.01     33.61 o 
  -8   2  11        3.28      -11.75     27.42 o 
  -7   2  11        4.94        6.60     27.69 o 
  -6   2  11      680.65      712.53     28.87 o 
  -5   2  11       33.58       33.00     12.45 o 
  -4   2  11     2429.92     2342.22     41.53 o 
  -3   2  11      228.56      244.02     13.72 o 
  -2   2  11      292.41      302.14     14.46 o 
  -1   2  11      871.00      919.99     23.34 o 
   0   2  11       20.23        1.91      9.40 o 
   1   2  11     4521.94     4383.38     56.01 o 
   3   2  11      461.90      445.88     20.59 o 
   4   2  11       71.72       71.00     14.86 o 
   5   2  11        2.35       -6.58     14.45 o 
   6   2  11      527.92      547.12     28.51 o 
  -9   3  11        6.36       18.57     32.66 o 
  -8   3  11      938.34      945.05     55.61 o 
  -7   3  11      213.68      212.95     35.91 o 
  -6   3  11      250.02      305.24     36.82 o 
  -5   3  11        8.20       -3.19      9.17 o 
  -4   3  11      471.93      432.58     29.52 o 
  -3   3  11      465.64      502.45     20.69 o 
  -2   3  11      906.69      876.84     24.10 o 
  -1   3  11     2832.60     2759.55    117.68 o 
   0   3  11        2.68      -11.21      9.71 o 
   1   3  11     1267.09     1271.86     31.34 o 
   2   3  11       19.14       16.46     11.56 o 
   3   3  11       41.97       55.36     13.70 o 
   4   3  11      679.99      643.18     27.38 o 
   5   3  11        2.64       -0.31     15.51 o 
   6   3  11      303.51      311.66     37.47 o 
  -9   4  11       21.19       14.23     33.07 o 
  -8   4  11      221.85      209.84     24.88 o 
  -7   4  11       38.83        1.23     18.06 o 
  -6   4  11      559.54      549.04     27.44 o 
  -5   4  11      125.33      127.45     12.95 o 
  -4   4  11        2.31        0.92      9.70 o 
  -3   4  11     1746.14     1683.59     25.95 o 
  -2   4  11       50.94       54.52      9.67 o 
  -1   4  11     3311.80     3259.99     47.33 o 
   0   4  11      111.87      109.77     12.13 o 
   1   4  11        2.78       -7.32     17.93 o 
   2   4  11      687.54      682.57     25.76 o 
   3   4  11      111.58      110.62     16.74 o 
   4   4  11      882.84      927.15     32.69 o 
   5   4  11       22.19       14.20     17.41 o 
  -8   5  11        2.32      -42.15     28.10 o 
  -7   5  11      536.54      501.68     44.36 o 
  -6   5  11      227.38      210.33     21.92 o 
  -5   5  11     1230.45     1276.10     36.76 o 
  -4   5  11      764.02      727.21     20.31 o 
  -3   5  11      609.01      538.02     15.64 o 
  -2   5  11      132.59      142.03     10.08 o 
  -1   5  11      141.14      154.90     12.11 o 
   0   5  11     1622.28     1621.35     37.24 o 
   1   5  11       23.12       -2.26     20.42 o 
   2   5  11      225.13      235.13     18.65 o 
   3   5  11        1.97       -3.27     14.64 o 
   4   5  11        0.56      -11.70     15.97 o 
   5   5  11      184.50      212.95     23.94 o 
  -8   6  11      222.13      232.45     31.76 o 
  -7   6  11      302.75      283.90     24.11 o 
  -6   6  11       75.95       81.91     18.93 o 
  -5   6  11      243.72      283.36     27.87 o 
  -4   6  11      166.98      128.61     17.38 o 
  -3   6  11      234.02      275.23     13.94 o 
  -2   6  11      517.67      520.09     15.83 o 
  -1   6  11       24.72       18.57     10.19 o 
   0   6  11      352.40      398.17     31.85 o 
   1   6  11      121.17      117.36     26.83 o 
   2   6  11       58.93       56.78     25.88 o 
   3   6  11        2.92        4.52     15.65 o 
   4   6  11      206.74      246.70     23.74 o 
  -8   7  11      120.61      134.91     24.59 o 
  -7   7  11      330.02      350.27     30.45 o 
  -6   7  11       10.35        6.35     17.25 o 
  -5   7  11       49.14       42.86     17.08 o 
  -4   7  11      869.98      837.36     29.57 o 
  -3   7  11       78.64       82.79     14.01 o 
  -2   7  11      813.62      827.55     19.21 o 
  -1   7  11       63.58       44.02     15.33 o 
   0   7  11      128.40      150.48     27.87 o 
   1   7  11      281.71      260.16     32.75 o 
   2   7  11      128.06      181.29     32.48 o 
   3   7  11      371.61      398.85     41.11 o 
   4   7  11        5.46       -1.21     19.79 o 
  -8   8  11       47.39       19.09     22.57 o 
  -7   8  11        9.93        5.26     19.64 o 
  -6   8  11      550.19      496.69     48.27 o 
  -5   8  11      256.82      306.21     23.56 o 
  -4   8  11       22.48       17.37     16.67 o 
  -3   8  11       37.88       14.63     14.58 o 
  -2   8  11       39.99       37.65     12.57 o 
  -1   8  11      123.92      138.15     17.75 o 
   0   8  11       10.85      -13.69     25.88 o 
   1   8  11      176.05      273.35     35.46 o 
   2   8  11       98.48      143.07     33.79 o 
   3   8  11       18.58       30.18     33.47 o 
  -7   9  11       15.45        1.19     20.93 o 
  -6   9  11       84.46       65.09     20.59 o 
  -5   9  11        5.70      -15.78     14.52 o 
  -4   9  11       22.06       16.27     24.87 o 
  -3   9  11       43.93       35.46     14.04 o 
  -2   9  11       79.15       62.16     29.23 o 
  -1   9  11      634.31      595.35     43.23 o 
   0   9  11        4.14      -40.86     27.24 o 
   1   9  11       78.95      111.04     33.84 o 
   2   9  11        1.97       -5.74     32.34 o 
  -6  10  11       33.14        6.80     29.59 o 
  -5  10  11      345.31      359.33     42.33 o 
  -4  10  11       11.41       25.91     15.35 o 
  -3  10  11      450.56      413.12     40.79 o 
  -2  10  11       36.23       10.53     30.36 o 
  -1  10  11       69.36      118.54     34.33 o 
   0  10  11       19.13       30.00     32.44 o 
   1  10  11      171.85      180.34     38.17 o 
  -5  11  11        3.37       27.64     16.66 o 
  -4  11  11       78.63       93.25     17.98 o 
  -3  11  11       52.93       83.03     35.01 o 
  -2  11  11      102.03      185.98     37.68 o 
  -1  11  11       62.47       88.77     35.60 o 
  -1 -12  12      147.37      153.15     21.25 o 
   0 -12  12      108.91      124.70     16.17 o 
   1 -12  12      138.80      142.30     21.45 o 
   2 -12  12      162.58      168.99     15.85 o 
   3 -12  12       54.47       75.08     28.41 o 
   4 -12  12        0.23       19.56     27.56 o 
  -2 -11  12       49.51       49.45     18.66 o 
  -1 -11  12       12.16        9.22     21.39 o 
   0 -11  12      194.63      200.12     20.89 o 
   1 -11  12        6.38        8.62     12.03 o 
   2 -11  12      297.49      331.87     17.87 o 
   3 -11  12       20.44      -18.97     23.49 o 
   4 -11  12       27.74       30.09     26.38 o 
   5 -11  12        2.60      -19.38     25.39 o 
  -3 -10  12       77.63       61.19     19.15 o 
  -2 -10  12      521.61      515.36     27.23 o 
  -1 -10  12       34.63       47.83     17.20 o 
   0 -10  12       38.89       15.28     14.94 o 
   1 -10  12      213.84      260.65     43.48 o 
   2 -10  12      284.47      273.84     26.09 o 
   3 -10  12      364.05      361.07     22.49 o 
   4 -10  12       21.86       52.31     22.68 o 
   5 -10  12       23.93       25.84     24.85 o 
   6 -10  12        0.20       15.31     26.92 o 
  -4  -9  12       61.33       75.67     19.48 o 
  -3  -9  12       36.85       31.75     21.21 o 
  -2  -9  12        7.45        8.29     15.31 o 
  -1  -9  12      107.17      112.69     23.17 o 
   0  -9  12       33.02       31.17     14.25 o 
   1  -9  12       72.34       84.07     14.65 o 
   2  -9  12        0.03        3.31     10.63 o 
   3  -9  12       49.68       36.51     15.47 o 
   4  -9  12       27.34       49.08     31.44 o 
   5  -9  12        0.33       -0.68     23.17 o 
   6  -9  12        3.21       -8.94     23.90 o 
  -5  -8  12       34.36       30.30     18.85 o 
  -4  -8  12      309.07      330.06     23.35 o 
  -3  -8  12      296.83      307.54     21.37 o 
  -2  -8  12      106.96      110.53     16.12 o 
  -1  -8  12      418.02      439.16     21.85 o 
   0  -8  12        7.16       -5.75     12.68 o 
   1  -8  12      215.44      200.96     24.60 o 
   2  -8  12       49.54       43.31     13.19 o 
   3  -8  12       21.41       22.17     13.81 o 
   4  -8  12       55.74       59.64     15.37 o 
   5  -8  12      191.77      223.50     19.63 o 
   6  -8  12       85.40       99.97     26.97 o 
  -6  -7  12       18.86       -7.14     18.46 o 
  -5  -7  12       34.88       46.61     32.46 o 
  -4  -7  12        3.99        6.30     15.61 o 
  -3  -7  12      501.38      512.71     24.73 o 
  -2  -7  12        6.96       19.44     13.67 o 
  -1  -7  12       75.18       95.48     14.12 o 
   0  -7  12        3.18       -1.51     12.08 o 
   1  -7  12      161.86      143.96     14.84 o 
   2  -7  12      207.78      210.18     15.71 o 
   3  -7  12       95.40      118.83     15.21 o 
   4  -7  12      192.14      200.87     17.37 o 
   5  -7  12       26.57       36.69     14.69 o 
   6  -7  12        5.96      -19.15     22.23 o 
   7  -7  12        0.70       12.74     20.87 o 
  -6  -6  12       38.75       39.69     18.92 o 
  -5  -6  12      128.80      121.10     18.67 o 
  -4  -6  12      125.86      108.10     17.29 o 
  -3  -6  12      104.63      102.56     15.94 o 
  -2  -6  12       16.16       13.62     12.99 o 
  -1  -6  12       27.17       21.06     12.52 o 
   0  -6  12      750.17      662.56     23.55 o 
   1  -6  12      198.19      194.32     15.34 o 
   2  -6  12      133.77      153.01     21.05 o 
   3  -6  12      152.63      145.43     15.46 o 
   4  -6  12      108.74      137.89     26.72 o 
   5  -6  12       13.57        9.94     10.13 o 
   6  -6  12       20.06       37.59     20.22 o 
   7  -6  12        0.87       16.94     15.00 o 
  -7  -5  12      137.86      128.31     28.44 o 
  -6  -5  12        0.14      -24.17     16.12 o 
  -5  -5  12      734.69      749.61     28.37 o 
  -4  -5  12       60.41       43.67     14.84 o 
  -3  -5  12        6.90      -15.83     10.97 o 
  -2  -5  12        7.66       -0.70     10.99 o 
  -1  -5  12     2183.16     2132.79     43.50 o 
   0  -5  12     1723.44     1749.04     36.88 o 
   1  -5  12       37.80       31.81     11.35 o 
   2  -5  12        7.53        2.80     13.69 o 
   3  -5  12        2.73        8.00     16.04 o 
   4  -5  12      443.33      451.75     16.88 o 
   5  -5  12      957.23      968.01     45.55 o 
   6  -5  12       22.76        7.79     13.56 o 
   7  -5  12       43.49       62.37     16.75 o 
  -7  -4  12       59.36       42.44     19.73 o 
  -6  -4  12       90.95       93.99     19.20 o 
  -5  -4  12       10.82        8.65     14.57 o 
  -4  -4  12      403.51      397.20     23.92 o 
  -3  -4  12       80.94      104.91     18.27 o 
  -2  -4  12      261.35      268.49     15.75 o 
  -1  -4  12     1980.10     1853.58     38.05 o 
   0  -4  12      395.06      349.58     17.34 o 
   1  -4  12      726.06      681.19     32.57 o 
   2  -4  12       18.16       23.99     15.77 o 
   3  -4  12      140.19      156.31     10.18 o 
   4  -4  12      134.46      145.12     10.47 o 
   5  -4  12      527.98      546.02     27.18 o 
   6  -4  12       23.96       11.09      9.54 o 
   7  -4  12       62.16       41.54     14.43 o 
  -7  -3  12       90.99      114.59     51.63 o 
  -6  -3  12      119.06      123.40     18.70 o 
  -5  -3  12      110.28      110.32     16.11 o 
  -4  -3  12      638.59      681.14     24.80 o 
  -3  -3  12      354.96      334.98     17.40 o 
  -2  -3  12      638.75      625.47     47.88 o 
  -1  -3  12      392.01      389.07     18.43 o 
   0  -3  12      720.40      670.58     27.58 o 
   1  -3  12     1208.80     1209.23     42.33 o 
   2  -3  12      186.81      201.20     12.10 o 
   3  -3  12     1392.98     1364.21     24.96 o 
   4  -3  12        2.01        2.04      7.83 o 
   5  -3  12       10.24       -0.37     10.25 o 
   6  -3  12       73.54       80.03     13.22 o 
   7  -3  12       24.98        5.11     13.55 o 
  -8  -2  12      806.66      834.68     34.33 o 
  -7  -2  12        2.81        5.00     16.40 o 
  -6  -2  12      805.13      829.36     30.04 o 
  -5  -2  12      150.03      161.85     25.23 o 
  -4  -2  12       13.47       13.31     11.37 o 
  -3  -2  12      938.18      927.80     26.29 o 
  -2  -2  12        1.19        9.43     10.31 o 
  -1  -2  12     3801.63     3742.83     60.82 o 
   0  -2  12      905.61      825.38     34.56 o 
   1  -2  12      724.48      743.94     20.26 o 
   2  -2  12      170.05      185.55     11.61 o 
   3  -2  12       44.52       66.54      9.15 o 
   4  -2  12      265.78      288.00     14.17 o 
   5  -2  12        4.38       -1.87      5.96 o 
   6  -2  12      201.86      236.89     16.49 o 
   7  -2  12        0.71      -25.96     18.61 o 
  -8  -1  12      278.76      319.78     20.58 o 
  -7  -1  12       13.61        1.86     15.11 o 
  -6  -1  12      287.26      276.39     20.09 o 
  -5  -1  12      258.99      287.44     32.93 o 
  -4  -1  12       23.88       10.84     11.59 o 
  -3  -1  12     1146.94     1143.67     28.27 o 
  -2  -1  12      282.42      311.35     15.95 o 
  -1  -1  12      755.27      829.40     34.29 o 
   0  -1  12       17.17        6.51     13.55 o 
   1  -1  12       43.43       53.52      7.78 o 
   2  -1  12      750.74      748.78     18.67 o 
   3  -1  12      111.36       87.41     16.81 o 
   4  -1  12      368.38      365.74     15.69 o 
   5  -1  12       55.21       59.23     12.19 o 
   6  -1  12      215.44      233.66     17.01 o 
   7  -1  12       28.54       65.10     26.70 o 
  -8   0  12      218.49      220.05     39.48 o 
  -7   0  12       91.14       71.02     23.69 o 
  -6   0  12       14.77       16.14     14.18 o 
  -5   0  12      906.56      974.75     27.67 o 
  -4   0  12        2.45        2.39     11.13 o 
  -3   0  12     1951.91     2007.23     40.41 o 
  -2   0  12      448.51      445.74     18.46 o 
  -1   0  12      113.31       93.47     16.99 o 
   0   0  12     1713.75     1729.15     33.59 o 
   1   0  12     1118.18     1113.55     28.86 o 
   2   0  12     1240.44     1222.31     23.62 o 
   3   0  12      146.58      155.57     13.09 o 
   4   0  12        5.16       -2.83      9.75 o 
   5   0  12       53.91       33.97     14.49 o 
   6   0  12       20.71        8.81     15.84 o 
  -8   1  12       27.03       21.91     33.93 o 
  -7   1  12     1167.48     1252.77     29.18 o 
  -6   1  12      151.10      170.08     16.00 o 
  -5   1  12      208.67      247.80     45.22 o 
  -4   1  12      165.00      171.54     24.06 o 
  -3   1  12       47.43       40.57     10.72 o 
  -2   1  12      401.62      419.31     25.93 o 
  -1   1  12      784.63      840.84     22.74 o 
   0   1  12      262.89      278.25     14.50 o 
   1   1  12      343.76      353.88     16.81 o 
   2   1  12       47.39       55.81      9.36 o 
   3   1  12      115.16      135.90     17.73 o 
   4   1  12       32.12        2.81     12.80 o 
   5   1  12       95.74      107.77     23.81 o 
   6   1  12       12.64       12.92     17.15 o 
  -8   2  12        9.28        1.99     30.36 o 
  -7   2  12      721.20      753.33     51.50 o 
  -6   2  12        8.45       -5.31     11.12 o 
  -5   2  12      146.43      148.27     14.36 o 
  -4   2  12       24.13       48.12     14.23 o 
  -3   2  12     1253.82     1171.33     27.99 o 
  -2   2  12     1521.54     1457.36     31.13 o 
  -1   2  12     1183.43     1085.59     41.47 o 
   0   2  12      207.34      234.26     15.00 o 
   1   2  12      241.76      275.62     21.86 o 
   2   2  12     1303.89     1279.60     26.13 o 
   3   2  12      679.22      699.24     25.65 o 
   4   2  12       52.43       46.17     14.90 o 
   5   2  12      456.58      532.31     26.80 o 
   6   2  12       26.85       25.70     18.54 o 
  -8   3  12       27.32       24.98     31.89 o 
  -7   3  12       40.41       39.08     30.58 o 
  -6   3  12      975.05     1001.56     53.58 o 
  -5   3  12        0.59      -11.25      9.91 o 
  -4   3  12      188.07      205.32     21.95 o 
  -3   3  12       17.56       22.08     11.24 o 
  -2   3  12      141.31      129.76     13.21 o 
  -1   3  12       47.15       45.31     11.56 o 
   0   3  12        2.25       12.97     14.05 o 
   1   3  12      237.68      249.32     17.17 o 
   2   3  12      784.32      763.72     25.93 o 
   3   3  12      266.24      274.67     45.45 o 
   4   3  12       23.81       20.82     15.34 o 
   5   3  12       10.21       11.05     21.19 o 
  -8   4  12      244.41      305.33     44.68 o 
  -7   4  12        3.18      -18.25     28.05 o 
  -6   4  12      109.94      154.17     20.73 o 
  -5   4  12       95.26      101.64     18.75 o 
  -4   4  12       10.76       10.35     10.71 o 
  -3   4  12      183.14      207.59     13.57 o 
  -2   4  12      659.31      616.70     19.95 o 
  -1   4  12      264.05      264.32     15.17 o 
   0   4  12      772.40      748.22     25.60 o 
   1   4  12      311.31      336.55     21.77 o 
   2   4  12      109.63      112.75     15.56 o 
   3   4  12       12.56        1.24     38.06 o 
   4   4  12       48.75       48.72     17.37 o 
   5   4  12      220.60      182.11     22.73 o 
  -8   5  12      408.53      464.20     29.94 o 
  -7   5  12       39.08       44.07     20.43 o 
  -6   5  12        4.63      -19.41     37.88 o 
  -5   5  12       42.31       35.86     16.77 o 
  -4   5  12      511.60      500.46     16.53 o 
  -3   5  12     1096.13     1062.99     24.95 o 
  -2   5  12       60.20       48.02     10.87 o 
  -1   5  12      832.95      792.67     25.92 o 
   0   5  12       37.11       38.32     13.78 o 
   1   5  12      254.95      254.42     28.96 o 
   2   5  12      806.37      858.63     46.08 o 
   3   5  12      215.51      218.17     22.14 o 
   4   5  12      311.28      332.18     39.48 o 
  -8   6  12       13.06       17.24     22.01 o 
  -7   6  12      135.20      135.95     40.32 o 
  -6   6  12       34.02       37.48     24.89 o 
  -5   6  12      445.25      403.30     25.59 o 
  -4   6  12       58.39       51.22     17.61 o 
  -3   6  12       10.65       19.73      7.92 o 
  -2   6  12      496.96      467.29     25.04 o 
  -1   6  12       47.87       44.99     14.27 o 
   0   6  12      481.40      490.38     23.94 o 
   1   6  12       56.57       39.39     24.89 o 
   2   6  12      165.67      162.72     30.54 o 
   3   6  12      250.94      236.96     22.50 o 
   4   6  12      129.00      145.31     22.01 o 
  -8   7  12       59.78       28.17     22.72 o 
  -7   7  12      199.62      160.24     23.77 o 
  -6   7  12       97.77       55.26     19.86 o 
  -5   7  12      352.73      397.41     45.40 o 
  -4   7  12       48.88       49.26     14.09 o 
  -3   7  12        0.76        5.41     18.21 o 
  -2   7  12      335.50      356.77     14.71 o 
  -1   7  12      189.70      183.79     18.50 o 
   0   7  12     1065.31     1090.51     51.54 o 
   1   7  12       65.38       67.36     28.51 o 
   2   7  12       22.56      -16.26     27.87 o 
   3   7  12        2.58       -8.13     30.45 o 
  -7   8  12       72.59       82.59     23.03 o 
  -6   8  12        1.55        4.89     19.18 o 
  -5   8  12      264.72      227.45     19.29 o 
  -4   8  12     1031.45     1080.10     57.28 o 
  -3   8  12       17.69        5.58     13.47 o 
  -2   8  12      200.71      202.56     31.62 o 
  -1   8  12       10.72       11.08     16.55 o 
   0   8  12       45.33       39.21     29.32 o 
   1   8  12       13.53       30.45     30.13 o 
   2   8  12       19.66       12.92     32.25 o 
  -6   9  12      145.97      170.49     26.70 o 
  -5   9  12       83.95       34.24     17.02 o 
  -4   9  12      179.73      120.94     26.62 o 
  -3   9  12      113.34       95.09     31.49 o 
  -2   9  12      227.65      179.98     33.25 o 
  -1   9  12       12.43       17.35     29.82 o 
   0   9  12       11.84      -15.13     30.27 o 
   1   9  12       23.94      -21.41     30.90 o 
  -6  10  12      298.75      274.82     22.59 o 
  -5  10  12       11.31       31.74     17.10 o 
  -4  10  12        5.30       11.06     16.14 o 
  -3  10  12       12.78       39.80     32.12 o 
  -2  10  12       29.85       14.50     30.99 o 
  -1  10  12      217.72      256.27     39.21 o 
   0  10  12       62.33       53.44     34.78 o 
  -3  11  12        4.20        6.87     33.66 o 
   0 -12  13       37.59       32.12     15.54 o 
   1 -12  13        6.39       -6.65     32.50 o 
   2 -12  13      131.68      141.54     16.83 o 
   3 -12  13      266.74      412.76     39.98 o 
  -2 -11  13       19.98        6.71     18.36 o 
  -1 -11  13       42.26       82.68     44.18 o 
   0 -11  13        6.99        0.96     21.23 o 
   1 -11  13        3.07       -0.12     12.94 o 
   2 -11  13       57.67       67.46     29.33 o 
   3 -11  13       61.36       99.16     29.05 o 
   4 -11  13      173.54      191.18     32.98 o 
  -3 -10  13      112.60      127.12     22.84 o 
  -2 -10  13        5.93       -9.37     16.97 o 
  -1 -10  13      112.65      119.93     32.64 o 
   0 -10  13      173.66      208.33     19.64 o 
   1 -10  13       70.69       95.11     17.09 o 
   2 -10  13       42.54       60.07     13.05 o 
   3 -10  13      126.94      150.68     19.92 o 
   4 -10  13       70.21       88.68     28.23 o 
   5 -10  13       97.46      126.85     30.99 o 
  -4  -9  13       40.98       21.71     22.66 o 
  -3  -9  13       23.86       16.16     17.21 o 
  -2  -9  13      394.96      437.89     24.96 o 
  -1  -9  13        6.53       38.28     15.72 o 
   0  -9  13      122.63      144.39     18.77 o 
   1  -9  13       23.21       20.04     20.46 o 
   2  -9  13        2.95       -2.42     11.36 o 
   3  -9  13      323.17      443.69     41.15 o 
   4  -9  13       32.19       34.90     16.84 o 
   5  -9  13      108.03      116.55     29.05 o 
   6  -9  13       59.37       93.29     29.32 o 
  -5  -8  13        4.27        7.27     17.84 o 
  -4  -8  13       99.58       85.41     19.43 o 
  -3  -8  13      116.42      149.48     19.57 o 
  -2  -8  13      528.50      572.14     26.67 o 
  -1  -8  13       27.20       37.07     14.80 o 
   0  -8  13        4.36       -3.43     12.45 o 
   1  -8  13       72.28       52.42     14.17 o 
   2  -8  13       94.46       97.67     15.46 o 
   3  -8  13      114.92      138.04     17.81 o 
   4  -8  13       99.03       84.39     18.23 o 
   5  -8  13      223.04      245.77     20.72 o 
   6  -8  13       21.35        6.05     24.53 o 
  -5  -7  13       35.33       33.96     18.40 o 
  -4  -7  13      600.52      583.92     61.30 o 
  -3  -7  13       52.38       74.06     28.57 o 
  -2  -7  13        7.58      -15.68     13.11 o 
  -1  -7  13      599.39      579.11     24.87 o 
   0  -7  13      333.21      378.32     20.19 o 
   1  -7  13     1719.16     1838.94     40.36 o 
   2  -7  13       23.12       12.11     19.20 o 
   3  -7  13        1.04       -0.14     13.54 o 
   4  -7  13      126.47      133.64     34.33 o 
   5  -7  13      140.14      189.72     29.68 o 
   6  -7  13      185.77      169.27     25.34 o 
  -6  -6  13      120.82      111.27     22.36 o 
  -5  -6  13      160.20      157.29     20.27 o 
  -4  -6  13       56.02       64.67     16.61 o 
  -3  -6  13      668.54      700.96     27.46 o 
  -2  -6  13       32.65       18.19     14.05 o 
  -1  -6  13      585.94      624.51     24.70 o 
   0  -6  13      456.94      425.62     21.31 o 
   1  -6  13      472.94      427.00     21.13 o 
   2  -6  13       16.37       22.95     18.07 o 
   3  -6  13       92.82       89.85     20.69 o 
   4  -6  13       72.08       85.52     15.84 o 
   5  -6  13      259.99      272.52     20.82 o 
   6  -6  13      181.62      199.31     28.10 o 
  -6  -5  13       84.74      101.21     19.42 o 
  -5  -5  13      160.43      180.86     19.58 o 
  -4  -5  13      106.80      139.44     17.57 o 
  -3  -5  13     1812.63     1795.86     40.46 o 
  -2  -5  13      134.27      109.90     23.20 o 
  -1  -5  13     1265.51     1270.88     32.22 o 
   0  -5  13       52.27       29.60     12.55 o 
   1  -5  13      728.49      751.79     36.64 o 
   2  -5  13      427.88      420.53     29.27 o 
   3  -5  13      190.24      225.24     24.39 o 
   4  -5  13      252.55      239.80     18.58 o 
   5  -5  13       34.53       19.43     20.92 o 
   6  -5  13      114.80      103.24     16.35 o 
   7  -5  13       27.56       11.31     13.52 o 
  -7  -4  13     1044.24     1086.07     37.09 o 
  -6  -4  13       79.47       56.85     17.78 o 
  -5  -4  13      808.76      810.30     41.72 o 
  -4  -4  13       37.34       26.84     14.47 o 
  -3  -4  13      112.64       99.57     15.03 o 
  -2  -4  13      783.45      795.29     36.03 o 
  -1  -4  13      311.38      328.62     18.24 o 
   0  -4  13      156.86      149.81     14.46 o 
   1  -4  13      919.65      828.82     37.18 o 
   2  -4  13      110.76      128.21     20.78 o 
   3  -4  13      102.84       99.93     20.83 o 
   4  -4  13       13.53       17.95     13.97 o 
   5  -4  13        5.22       -2.81     10.60 o 
   6  -4  13      135.00      151.54     20.03 o 
   7  -4  13        7.50       11.47     14.30 o 
  -7  -3  13      603.88      585.76     28.78 o 
  -6  -3  13       79.24       74.38     22.50 o 
  -5  -3  13      339.58      358.19     21.35 o 
  -4  -3  13      229.99      226.31     17.73 o 
  -3  -3  13        8.31        4.85     12.20 o 
  -2  -3  13      965.03      984.27     27.93 o 
  -1  -3  13       36.61       18.74     11.03 o 
   0  -3  13      245.88      270.41     23.04 o 
   1  -3  13       58.31       28.87     15.27 o 
   2  -3  13      147.67      143.93     21.01 o 
   3  -3  13        5.83       -0.09     14.91 o 
   4  -3  13      403.04      407.86     16.25 o 
   5  -3  13       89.00       93.02     12.77 o 
   6  -3  13      162.31      188.87     21.00 o 
   7  -3  13       11.01        7.80     14.21 o 
  -7  -2  13      162.00      150.68     20.64 o 
  -6  -2  13      205.22      201.32     19.79 o 
  -5  -2  13      284.43      302.02     19.50 o 
  -4  -2  13     1236.65     1242.55     31.76 o 
  -3  -2  13       12.79        6.76     12.63 o 
  -2  -2  13      802.59      730.19     45.87 o 
  -1  -2  13       58.51       71.53     13.21 o 
   0  -2  13      628.57      584.65     31.49 o 
   1  -2  13      607.77      533.38     30.76 o 
   2  -2  13     1991.83     1821.17     55.70 o 
   3  -2  13      263.63      271.90     13.15 o 
   4  -2  13       33.02       24.07     10.49 o 
   5  -2  13       46.10       42.55     12.07 o 
   6  -2  13       96.78       95.55     14.70 o 
  -8  -1  13      335.00      388.32     31.37 o 
  -7  -1  13        0.88       -8.75     16.57 o 
  -6  -1  13      564.17      509.63     24.21 o 
  -5  -1  13       14.36       17.77     24.87 o 
  -4  -1  13      145.16      159.48     15.28 o 
  -3  -1  13      367.68      393.08     19.22 o 
  -2  -1  13       21.06       21.11     11.48 o 
  -1  -1  13      341.76      306.96     24.48 o 
   0  -1  13       22.30       14.68     15.49 o 
   1  -1  13        5.75      -20.46     13.64 o 
   2  -1  13      533.28      505.95     16.37 o 
   3  -1  13        0.69        4.16      9.00 o 
   4  -1  13      211.77      222.57     26.48 o 
   5  -1  13      266.99      290.06     21.83 o 
   6  -1  13       18.41       26.94     13.76 o 
  -8   0  13      287.30      285.37     42.64 o 
  -7   0  13       90.08       73.82     18.11 o 
  -6   0  13      603.77      571.15     24.82 o 
  -5   0  13       69.96       63.58     15.10 o 
  -4   0  13       67.41       83.15     13.36 o 
  -3   0  13      103.83      128.75     13.61 o 
  -2   0  13     1031.05      924.14     38.04 o 
  -1   0  13     1639.07     1586.48     50.14 o 
   0   0  13      738.13      653.68     32.53 o 
   1   0  13      278.69      269.04     13.03 o 
   2   0  13      163.49      148.43     11.35 o 
   3   0  13     2812.53     2728.03     61.46 o 
   4   0  13      622.76      580.55     33.56 o 
   5   0  13       65.99       65.41     13.68 o 
   6   0  13       28.55       34.77     14.55 o 
  -8   1  13       78.47      106.52     39.08 o 
  -7   1  13        9.29      -18.11     28.69 o 
  -6   1  13      167.52      198.20     17.97 o 
  -5   1  13     1480.69     1467.73     43.41 o 
  -4   1  13       92.80      124.62     15.81 o 
  -3   1  13      275.81      300.14     24.62 o 
  -2   1  13      775.37      714.84     33.25 o 
  -1   1  13       72.34       61.71     16.94 o 
   0   1  13      356.14      351.81     16.71 o 
   1   1  13       14.29       11.69      8.37 o 
   2   1  13       30.54       31.40      9.92 o 
   3   1  13     1836.84     1801.80     33.12 o 
   4   1  13      171.03      182.25     28.79 o 
   5   1  13       39.82       29.03     21.73 o 
   6   1  13       37.07       10.65     18.17 o 
  -8   2  13        1.67       20.46     32.34 o 
  -7   2  13      206.85      217.79     38.13 o 
  -6   2  13      413.46      450.26     25.74 o 
  -5   2  13      575.19      612.87     23.61 o 
  -4   2  13      874.55      961.72     40.11 o 
  -3   2  13      243.53      246.97     23.08 o 
  -2   2  13      213.01      203.33     21.46 o 
  -1   2  13     1355.34     1306.51     36.12 o 
   0   2  13      268.04      276.88     16.48 o 
   1   2  13     3424.24     3286.34     57.92 o 
   2   2  13       74.27       71.42     11.05 o 
   3   2  13       60.42       53.95     10.97 o 
   4   2  13       46.61       23.72     15.26 o 
   5   2  13        2.86        2.97     16.56 o 
  -8   3  13      278.88      357.47     45.08 o 
  -7   3  13      819.31      892.96     56.38 o 
  -6   3  13       22.40       37.00     29.91 o 
  -5   3  13       28.39       31.84     16.17 o 
  -4   3  13     1184.14     1216.78     43.46 o 
  -3   3  13      718.87      741.31     33.88 o 
  -2   3  13      958.50      949.32     52.40 o 
  -1   3  13      145.61      165.33     14.76 o 
   0   3  13      534.16      537.43     38.31 o 
   1   3  13      104.17       99.27     28.60 o 
   2   3  13       56.05       57.84     15.51 o 
   3   3  13      153.51      152.63     17.69 o 
   4   3  13      428.57      487.95     25.94 o 
   5   3  13       47.70       54.34     18.90 o 
  -8   4  13       64.43       15.31     35.37 o 
  -7   4  13        6.54       13.96     32.30 o 
  -6   4  13      713.14      801.08     51.27 o 
  -5   4  13      257.52      266.76     37.95 o 
  -4   4  13      801.98      759.65     47.05 o 
  -3   4  13      285.13      340.92     19.85 o 
  -2   4  13       24.56       26.86     12.48 o 
  -1   4  13      350.11      351.29     18.23 o 
   0   4  13      581.27      586.07     31.67 o 
   1   4  13      139.53      127.99     16.03 o 
   2   4  13      352.77      338.30     21.05 o 
   3   4  13        2.82       -7.19     14.38 o 
   4   4  13      109.22      124.88     19.82 o 
  -8   5  13       13.32       36.77     34.78 o 
  -7   5  13      372.65      453.24     48.83 o 
  -6   5  13      579.31      593.64     46.71 o 
  -5   5  13      522.73      553.12     45.22 o 
  -4   5  13      513.04      528.64     27.48 o 
  -3   5  13       12.70       19.33     10.36 o 
  -2   5  13      154.98      177.49     14.42 o 
  -1   5  13      203.64      240.97     15.21 o 
   0   5  13      158.30      173.39     17.80 o 
   1   5  13     1222.05     1238.01     35.79 o 
   2   5  13        3.98       17.98     24.89 o 
   3   5  13       83.80       78.88     18.25 o 
   4   5  13        2.72       -5.31     17.70 o 
  -7   6  13       22.06        8.65     19.20 o 
  -6   6  13       16.95       48.19     20.02 o 
  -5   6  13      127.18      142.23     19.76 o 
  -4   6  13      161.14      192.16     16.77 o 
  -3   6  13      631.23      599.53     52.84 o 
  -2   6  13       11.44        6.73     11.31 o 
  -1   6  13       50.10       25.29     24.64 o 
   0   6  13      225.57      239.33     23.83 o 
   1   6  13       91.57      122.56     29.00 o 
   2   6  13       28.51       57.60     29.18 o 
   3   6  13       32.16       -1.45     29.72 o 
  -7   7  13        3.62       -1.04     20.83 o 
  -6   7  13       34.96       26.77     20.08 o 
  -5   7  13      106.48      110.25     22.70 o 
  -4   7  13      389.89      388.07     38.38 o 
  -3   7  13      310.47      322.53     18.63 o 
  -2   7  13       53.81       43.99     16.24 o 
  -1   7  13      116.01      132.25     18.35 o 
   0   7  13        5.49       21.63     16.89 o 
   1   7  13      319.20      352.09     37.81 o 
   2   7  13       42.39       15.63     30.76 o 
  -6   8  13      225.03      242.82     65.77 o 
  -5   8  13      511.79      585.64     25.56 o 
  -4   8  13       19.25       -0.64     10.67 o 
  -3   8  13      129.01      115.36     16.11 o 
  -2   8  13       33.05       22.81     28.60 o 
  -1   8  13      418.77      450.80     34.47 o 
   0   8  13        6.44        7.36     18.55 o 
   1   8  13      170.48      155.31     35.19 o 
  -6   9  13       71.93       70.61     18.97 o 
  -5   9  13        1.44       13.61     17.33 o 
  -4   9  13       55.45       24.23     26.00 o 
  -3   9  13      150.04      130.87     34.11 o 
  -2   9  13        0.69       41.56     30.72 o 
  -1   9  13      269.07      313.10     38.99 o 
   0   9  13        4.36       38.57     23.20 o 
  -4  10  13      109.23       92.88     35.46 o 
  -3  10  13      126.18      118.63     36.64 o 
  -2  10  13        1.14       38.04     33.79 o 
  -1 -11  14      201.50      179.65     22.81 o 
   0 -11  14       10.72      -11.11     17.62 o 
   1 -11  14        1.93       -9.02     13.55 o 
   2 -11  14       44.07       52.91     13.75 o 
   3 -11  14       16.73       -2.34     17.58 o 
  -2 -10  14      217.19      210.93     22.72 o 
  -1 -10  14      492.64      536.71     27.41 o 
   0 -10  14        1.26       -2.58     16.02 o 
   1 -10  14        0.06       -1.57     23.92 o 
   2 -10  14        0.66       -8.08     13.95 o 
   3 -10  14      112.63      157.58     21.24 o 
   4 -10  14       42.60       58.46     28.69 o 
  -3  -9  14      165.34      158.56     26.56 o 
  -2  -9  14        2.28      -11.61     16.99 o 
  -1  -9  14       37.98       24.15     16.91 o 
   0  -9  14      191.60      206.89     22.56 o 
   1  -9  14       38.45       38.00     15.32 o 
   2  -9  14      183.30      171.58     18.23 o 
   3  -9  14        7.05       16.58     16.28 o 
   4  -9  14       15.41       18.76     16.73 o 
   5  -9  14       89.55      158.43     32.03 o 
  -4  -8  14       96.07       97.93     20.49 o 
  -3  -8  14       24.55       61.18     18.38 o 
  -2  -8  14       17.17        3.61     15.72 o 
  -1  -8  14      102.89      118.52     17.71 o 
   0  -8  14      298.96      314.97     42.03 o 
   1  -8  14       48.61       69.15     15.44 o 
   2  -8  14       75.76       67.67     23.63 o 
   3  -8  14      161.73      183.97     19.82 o 
   4  -8  14        3.61      -16.52     16.00 o 
   5  -8  14        6.87       10.07     31.80 o 
  -5  -7  14       17.47        6.69     18.60 o 
  -4  -7  14       25.52       26.67     18.20 o 
  -3  -7  14      321.13      332.51     22.82 o 
  -2  -7  14      689.79      712.23     28.59 o 
  -1  -7  14       11.59        6.40     14.25 o 
   0  -7  14      126.41      112.35     16.18 o 
   1  -7  14      100.17       84.75     15.41 o 
   2  -7  14      519.92      545.84     35.60 o 
   3  -7  14      319.09      346.10     21.82 o 
   4  -7  14       96.54      141.35     18.38 o 
   5  -7  14      127.90      165.17     20.24 o 
   6  -7  14       20.18        5.87     24.44 o 
  -5  -6  14        4.34       -0.36     17.88 o 
  -4  -6  14       61.93       58.05     24.46 o 
  -3  -6  14       58.24       36.66     15.91 o 
  -2  -6  14       10.56      -18.54     14.77 o 
  -1  -6  14      191.56      190.37     17.59 o 
   0  -6  14       10.28       -3.17     12.99 o 
   1  -6  14        4.85       18.96     21.05 o 
   2  -6  14      718.13      628.92     36.77 o 
   3  -6  14      122.09       87.37     22.41 o 
   4  -6  14       10.72        3.26     14.73 o 
   5  -6  14        1.79       21.82     23.04 o 
   6  -6  14        7.62       -2.03     24.39 o 
  -6  -5  14      162.23      222.06     35.24 o 
  -5  -5  14      129.29      117.05     19.44 o 
  -4  -5  14        7.73       16.03     27.40 o 
  -3  -5  14       67.66       73.83     20.42 o 
  -2  -5  14       64.21       62.02     14.86 o 
  -1  -5  14      133.64      151.02     14.82 o 
   0  -5  14      567.37      603.66     24.35 o 
   1  -5  14      229.81      248.46     24.67 o 
   2  -5  14      103.11      126.44     23.13 o 
   3  -5  14       79.66       52.90     20.37 o 
   4  -5  14        1.80      -13.70     14.44 o 
   5  -5  14      403.39      445.01     34.20 o 
   6  -5  14       34.66       12.97     24.39 o 
  -6  -4  14       74.52       72.03     19.11 o 
  -5  -4  14      235.40      209.53     20.67 o 
  -4  -4  14      502.75      533.55     25.36 o 
  -3  -4  14      915.25      869.70     28.80 o 
  -2  -4  14      160.91      160.74     16.42 o 
  -1  -4  14       73.46       60.51     15.74 o 
   0  -4  14      178.65      196.03     15.77 o 
   1  -4  14      329.75      327.29     27.78 o 
   2  -4  14      256.92      218.64     23.45 o 
   3  -4  14      645.10      560.53     34.78 o 
   4  -4  14       60.84       71.33     22.18 o 
   5  -4  14       16.60       34.02     22.23 o 
   6  -4  14        1.66       -4.43     23.13 o 
  -7  -3  14      112.10      108.58     20.77 o 
  -6  -3  14      123.51      121.92     19.31 o 
  -5  -3  14      291.49      288.19     58.52 o 
  -4  -3  14      787.19      794.92     28.09 o 
  -3  -3  14      109.54      103.62     25.00 o 
  -2  -3  14      522.44      485.06     21.48 o 
  -1  -3  14       64.13       72.11     21.82 o 
   0  -3  14      311.49      280.85     26.25 o 
   1  -3  14      631.27      623.36     34.65 o 
   2  -3  14      118.40      109.95     21.59 o 
   3  -3  14      272.91      301.00     28.23 o 
   4  -3  14       51.20       35.73     20.83 o 
   5  -3  14        7.82        2.80     13.55 o 
   6  -3  14       46.46       49.64     13.95 o 
  -7  -2  14      324.41      349.28     25.50 o 
  -6  -2  14      400.91      389.29     23.77 o 
  -5  -2  14      354.97      390.83     22.16 o 
  -4  -2  14      279.70      275.10     19.13 o 
  -3  -2  14      677.98      686.75     24.97 o 
  -2  -2  14      439.26      444.02     24.48 o 
  -1  -2  14     1464.22     1508.24     50.46 o 
   0  -2  14     1472.62     1409.76     49.15 o 
   1  -2  14       31.49       42.28     18.25 o 
   2  -2  14      154.21      120.80     21.59 o 
   3  -2  14      102.89       81.86     21.77 o 
   4  -2  14      652.51      611.47     24.47 o 
   5  -2  14      199.26      198.23     17.60 o 
   6  -2  14        1.63        3.34      7.45 o 
  -7  -1  14        0.89      -19.09     19.83 o 
  -6  -1  14      411.64      401.08     22.85 o 
  -5  -1  14      489.35      509.31     36.82 o 
  -4  -1  14     1213.04     1097.11     30.71 o 
  -3  -1  14      336.10      398.75     19.94 o 
  -2  -1  14      148.11      132.10     14.65 o 
  -1  -1  14      956.64      922.33     39.57 o 
   0  -1  14       74.15       43.86     17.66 o 
   1  -1  14      305.42      389.86     28.60 o 
   2  -1  14       20.06       11.79     18.25 o 
   3  -1  14        5.02       -7.23      9.59 o 
   4  -1  14      280.58      278.94     15.68 o 
   5  -1  14      133.26      153.97     15.25 o 
   6  -1  14        7.59      -11.17     13.83 o 
  -7   0  14       77.52       76.67     18.45 o 
  -6   0  14      131.97      121.56     18.49 o 
  -5   0  14     1267.41     1283.51     33.49 o 
  -4   0  14      838.77      789.61     26.21 o 
  -3   0  14      735.97      775.34     25.36 o 
  -2   0  14       69.17       41.56     18.39 o 
  -1   0  14       14.15       12.20     16.94 o 
   0   0  14      409.51      374.99     27.83 o 
   1   0  14      327.68      335.01     27.01 o 
   2   0  14      974.82      890.45     24.06 o 
   3   0  14       46.34       60.67     11.11 o 
   4   0  14       17.48       11.64     11.59 o 
   5   0  14      182.00      174.61     23.49 o 
  -7   1  14      456.52      480.30     48.97 o 
  -6   1  14      497.92      541.71     25.59 o 
  -5   1  14      101.80       71.99     15.06 o 
  -4   1  14       61.66       79.58     13.87 o 
  -3   1  14      847.10      724.83     35.91 o 
  -2   1  14      160.00      183.00     21.95 o 
  -1   1  14      220.53      237.62     23.72 o 
   0   1  14      474.37      436.84     29.72 o 
   1   1  14      426.60      412.08     21.09 o 
   2   1  14       51.24       45.21     10.39 o 
   3   1  14       74.18       61.61     12.30 o 
   4   1  14      109.35       99.94     17.58 o 
   5   1  14      436.16      445.82     21.55 o 
  -7   2  14      158.52      161.91     38.13 o 
  -6   2  14        4.85       38.49     30.81 o 
  -5   2  14      419.74      380.20     22.09 o 
  -4   2  14      330.93      346.22     27.69 o 
  -3   2  14      330.42      361.89     27.29 o 
  -2   2  14      405.25      481.02     30.09 o 
  -1   2  14       49.93       57.33     18.61 o 
   0   2  14      175.21      153.03     15.06 o 
   1   2  14      116.49      140.08     15.47 o 
   2   2  14       64.74       53.47     11.04 o 
   3   2  14      816.43      694.72    105.78 o 
   4   2  14      236.98      213.48     17.14 o 
   5   2  14      107.20      151.36     21.05 o 
  -7   3  14        6.42       30.22     34.60 o 
  -6   3  14      824.63      914.60     55.16 o 
  -5   3  14      816.17      874.73     32.65 o 
  -4   3  14      322.34      295.40     27.47 o 
  -3   3  14      272.72      234.91     24.03 o 
  -2   3  14        7.35       20.96     16.71 o 
  -1   3  14      979.84      940.40     28.38 o 
   0   3  14      126.51      143.98     15.71 o 
   1   3  14      410.79      399.95     21.49 o 
   2   3  14      609.64      606.29     21.13 o 
   3   3  14       68.71       64.27     16.07 o 
   4   3  14      234.48      206.69     21.39 o 
  -7   4  14       79.97       25.57     35.55 o 
  -6   4  14       98.40       96.58     34.83 o 
  -5   4  14        0.16       19.29     30.85 o 
  -4   4  14      369.15      364.52     36.07 o 
  -3   4  14      386.95      432.84     24.04 o 
  -2   4  14      118.15      119.24     20.36 o 
  -1   4  14      233.13      252.54     15.49 o 
   0   4  14      135.58      139.75     23.58 o 
   1   4  14      246.42      282.28     38.04 o 
   2   4  14      351.31      373.88     32.86 o 
   3   4  14       39.15       33.03     16.65 o 
   4   4  14      211.21      222.72     24.53 o 
  -7   5  14        1.80        2.71     34.33 o 
  -6   5  14       21.57      -20.24     30.81 o 
  -5   5  14      226.64      241.46     37.95 o 
  -4   5  14       29.60       68.39     29.72 o 
  -3   5  14     1289.10     1306.03     82.92 o 
  -2   5  14       90.96      112.80     13.76 o 
  -1   5  14       65.63       75.28     15.71 o 
   0   5  14       59.51       45.16     21.23 o 
   1   5  14        2.77        7.57     16.00 o 
   2   5  14      266.19      270.00     22.85 o 
   3   5  14      196.41      223.56     22.62 o 
  -7   6  14      398.82      421.03     49.92 o 
  -6   6  14       80.32       82.85     34.87 o 
  -5   6  14      463.31      529.45     48.20 o 
  -4   6  14       96.14      111.90     32.53 o 
  -3   6  14       15.48       -8.43     17.42 o 
  -2   6  14      447.47      476.16     24.15 o 
  -1   6  14       85.24      107.87     33.86 o 
   0   6  14      223.71      233.25     21.73 o 
   1   6  14      101.57       96.49     19.15 o 
   2   6  14      306.88      314.41     38.04 o 
  -6   7  14        0.19      -27.00     19.54 o 
  -5   7  14      139.28      164.64     23.48 o 
  -4   7  14        1.93      -28.01     18.67 o 
  -3   7  14        1.44      -21.65     17.85 o 
  -2   7  14      644.55      689.74    131.50 o 
  -1   7  14        5.32       11.85     17.37 o 
   0   7  14      525.76      523.97     27.40 o 
   1   7  14      201.19      182.29     23.21 o 
   2   7  14      123.56      143.56     35.15 o 
  -6   8  14       43.92        4.27     21.53 o 
  -5   8  14       13.02      -23.28     15.52 o 
  -4   8  14      618.13      609.78     30.34 o 
  -3   8  14      189.66      257.54     36.05 o 
  -2   8  14      174.40      123.33     32.98 o 
  -1   8  14        4.63       -2.60     18.63 o 
   0   8  14        2.05      -20.77     19.02 o 
  -4   9  14      106.10      120.06     18.89 o 
  -3   9  14        1.33       28.32     31.76 o 
  -2   9  14      105.89      127.12     35.73 o 
  -1   9  14      109.13       48.56     34.15 o 
  -1 -10  15      104.37      103.98     20.34 o 
   0 -10  15      356.80      345.83     24.54 o 
   1 -10  15       48.41       28.54     21.91 o 
   2 -10  15       36.62       29.41     18.45 o 
   3 -10  15       14.34       16.81     18.92 o 
  -2  -9  15      201.99      209.26     22.27 o 
  -1  -9  15       64.48       52.83     18.01 o 
   0  -9  15       26.21       38.46     16.88 o 
   1  -9  15       43.29       36.45     16.44 o 
   2  -9  15       25.95       21.28     25.66 o 
   3  -9  15      574.63      604.84     30.04 o 
   4  -9  15       29.75      -11.08     17.98 o 
  -3  -8  15        3.87      -21.03     16.54 o 
  -2  -8  15      126.93      138.48     20.25 o 
  -1  -8  15       33.32       20.03     15.36 o 
   0  -8  15        1.48        1.25     15.02 o 
   1  -8  15      326.98      329.15     21.66 o 
   2  -8  15        0.50       -5.33     21.82 o 
   3  -8  15      597.85      634.45     58.09 o 
   4  -8  15       44.78       13.86     17.41 o 
   5  -8  15       40.84       32.90     19.30 o 
  -4  -7  15      245.23      247.13     48.65 o 
  -3  -7  15        2.83       -2.35     15.84 o 
  -2  -7  15       11.55        0.09     14.70 o 
  -1  -7  15      509.58      545.88     26.49 o 
   0  -7  15        0.46        1.89     14.16 o 
   1  -7  15     1000.94     1035.10     32.29 o 
   2  -7  15      146.96      117.68     25.57 o 
   3  -7  15        2.63      -15.40     15.16 o 
   4  -7  15       48.60       85.44     18.55 o 
   5  -7  15        0.16      -15.40     21.82 o 
  -5  -6  15      355.13      377.81     26.15 o 
  -4  -6  15      343.09      382.56     24.79 o 
  -3  -6  15      474.89      467.12     24.44 o 
  -2  -6  15      162.15      186.15     35.01 o 
  -1  -6  15       61.85       69.97     16.20 o 
   0  -6  15      117.21      126.08     17.29 o 
   1  -6  15      593.96      618.62     38.08 o 
   2  -6  15       10.48       -2.12     20.46 o 
   3  -6  15       33.70       60.71     22.68 o 
   4  -6  15      105.81      127.12     18.99 o 
   5  -6  15        4.49      -23.90     21.59 o 
  -5  -5  15      384.97      420.91     25.83 o 
  -4  -5  15      141.69      140.50     23.99 o 
  -3  -5  15      629.42      622.50     27.80 o 
  -2  -5  15        8.96       16.10     14.33 o 
  -1  -5  15      172.61      166.23     17.35 o 
   0  -5  15       60.46       63.54     14.91 o 
   1  -5  15       34.22       33.61     21.64 o 
   2  -5  15      625.27      644.64     38.08 o 
   3  -5  15      135.03      125.13     25.07 o 
   4  -5  15      132.72      177.85     28.23 o 
   5  -5  15        6.83        2.21     22.90 o 
  -6  -4  15      326.10      322.84     26.54 o 
  -5  -4  15      312.43      327.72     23.70 o 
  -4  -4  15       72.86       86.51     17.19 o 
  -3  -4  15       38.06       32.45     14.52 o 
  -2  -4  15      624.63      648.09     37.02 o 
  -1  -4  15      211.46      231.44     18.22 o 
   0  -4  15      698.22      733.00     39.26 o 
   1  -4  15      435.99      432.23     32.34 o 
   2  -4  15       49.54       53.03     21.82 o 
   3  -4  15       62.21       39.21     21.77 o 
   4  -4  15        0.77      -15.04     20.96 o 
   5  -4  15       67.41       90.08     25.98 o 
  -6  -3  15        1.29      -14.69     17.17 o 
  -5  -3  15      406.68      435.63     24.43 o 
  -4  -3  15      121.66      140.80     34.17 o 
  -3  -3  15      161.89      166.55     30.61 o 
  -2  -3  15      713.87      719.96     26.70 o 
  -1  -3  15        8.09       -2.97     12.43 o 
   0  -3  15      592.01      597.66     36.14 o 
   1  -3  15       13.81       17.48     19.38 o 
   2  -3  15        9.17       -3.39     19.15 o 
   3  -3  15      152.45      219.73     27.42 o 
   4  -3  15       34.76       35.60     22.63 o 
   5  -3  15      135.98      168.23     28.41 o 
  -6  -2  15      263.18      278.12     23.43 o 
  -5  -2  15       79.78       74.49     19.38 o 
  -4  -2  15     1211.46     1234.28     43.80 o 
  -3  -2  15      356.73      383.11     50.98 o 
  -2  -2  15      254.55      261.77     39.46 o 
  -1  -2  15      140.04      172.21     24.44 o 
   0  -2  15       13.69        6.55     17.89 o 
   1  -2  15      922.69      844.99     38.67 o 
   2  -2  15       64.50       59.59     21.73 o 
   3  -2  15      155.51      170.76     26.34 o 
   4  -2  15        9.02       40.16     22.63 o 
   5  -2  15      124.06      124.18     28.37 o 
  -7  -1  15       46.54       23.09     19.62 o 
  -6  -1  15      284.30      321.32     22.52 o 
  -5  -1  15      212.47      206.54     29.59 o 
  -4  -1  15      181.13      164.49     17.18 o 
  -3  -1  15      617.05      660.28     25.61 o 
  -2  -1  15      165.69      159.87     22.00 o 
  -1  -1  15      672.88      607.24     35.15 o 
   0  -1  15       24.41       40.93     19.20 o 
   1  -1  15      605.04      579.91     35.01 o 
   2  -1  15        2.60       20.87     19.15 o 
   3  -1  15       32.31       22.59     21.91 o 
   4  -1  15        3.52      -15.40     22.09 o 
   5  -1  15      220.20      189.14     20.30 o 
  -7   0  15        1.59       -6.37     27.83 o 
  -6   0  15      576.06      609.06     26.96 o 
  -5   0  15       13.30       12.48     32.84 o 
  -4   0  15        5.05       -9.27     13.92 o 
  -3   0  15     1083.89     1093.95     45.58 o 
  -2   0  15       33.67       32.84     18.70 o 
  -1   0  15     1155.07     1103.75     44.50 o 
   0   0  15       72.44       67.81     20.42 o 
   1   0  15       91.09       80.95     21.28 o 
   2   0  15       15.49       18.25     19.92 o 
   3   0  15      272.88      266.80     30.18 o 
   4   0  15      705.24      741.72     24.42 o 
   5   0  15       78.89       56.74     19.25 o 
  -7   1  15       13.63        7.95     33.29 o 
  -6   1  15       11.44      -15.21     22.43 o 
  -5   1  15     1377.48     1419.10     68.46 o 
  -4   1  15      180.57      166.65     24.94 o 
  -3   1  15      358.48      323.63     29.59 o 
  -2   1  15      219.80      267.30     25.88 o 
  -1   1  15       30.50       13.42     18.57 o 
   0   1  15     1066.18     1023.88     43.64 o 
   1   1  15       60.10       16.31     19.74 o 
   2   1  15      488.23      499.63     34.78 o 
   3   1  15       79.37       80.34     13.20 o 
   4   1  15       47.27       51.58     13.80 o 
  -7   2  15      584.74      673.87     52.81 o 
  -6   2  15        3.33        2.35     31.85 o 
  -5   2  15      291.94      301.90     29.77 o 
  -4   2  15       61.66       36.41     20.87 o 
  -3   2  15      212.25      170.80     24.26 o 
  -2   2  15      874.69      822.27     39.26 o 
  -1   2  15        0.12        9.94     17.62 o 
   0   2  15      845.33      807.68     39.39 o 
   1   2  15        9.82       17.17     20.19 o 
   2   2  15      332.32      368.81     20.91 o 
   3   2  15       34.17       35.44     12.33 o 
   4   2  15       61.88       59.61     14.21 o 
  -7   3  15       44.63       56.78     39.03 o 
  -6   3  15       18.65       14.46     32.93 o 
  -5   3  15        4.95       -6.77     17.86 o 
  -4   3  15      834.50      807.58     39.75 o 
  -3   3  15        0.15       -6.05     18.48 o 
  -2   3  15     2047.82     1813.85     58.46 o 
  -1   3  15      150.03      113.61     22.32 o 
   0   3  15      103.00       69.03     21.82 o 
   1   3  15      256.21      278.14     20.21 o 
   2   3  15       15.11       -4.03     15.81 o 
   3   3  15      429.57      440.30     66.41 o 
   4   3  15      293.63      314.51     20.30 o 
  -7   4  15       13.03        3.34     34.87 o 
  -6   4  15      518.39      512.37     51.18 o 
  -5   4  15       85.57      129.29     38.13 o 
  -4   4  15      380.93      441.49     56.76 o 
  -3   4  15        4.71        9.19     22.07 o 
  -2   4  15      401.93      427.69     34.33 o 
  -1   4  15      551.42      547.88     34.74 o 
   0   4  15      109.44       83.07     16.51 o 
   1   4  15      123.37      135.46     18.88 o 
   2   4  15       74.22       59.83     22.97 o 
   3   4  15      119.59      112.13     16.12 o 
  -6   5  15      367.46      355.43     46.48 o 
  -5   5  15        1.22       25.75     32.16 o 
  -4   5  15      215.25      259.62     38.85 o 
  -3   5  15       83.86       56.26     17.71 o 
  -2   5  15        4.96       18.70     16.49 o 
  -1   5  15     1182.44     1168.60     76.80 o 
   0   5  15        0.99        1.89     15.84 o 
   1   5  15      246.64      293.34     23.07 o 
   2   5  15       22.75       23.62     19.15 o 
  -6   6  15        4.76       -1.17     34.42 o 
  -5   6  15       90.70       81.27     35.51 o 
  -4   6  15       33.57       57.19     32.34 o 
  -3   6  15     1153.02     1310.87     58.73 o 
  -2   6  15       37.07       21.69     28.46 o 
  -1   6  15      155.04      150.53     20.14 o 
   0   6  15       11.39       22.29     17.63 o 
   1   6  15       31.17       36.65     18.61 o 
  -5   7  15      154.35      170.62     38.90 o 
  -4   7  15      113.22       56.02     19.97 o 
  -3   7  15      297.83      324.62     36.59 o 
  -2   7  15       12.04       77.02     29.41 o 
  -1   7  15       11.04       37.69     19.13 o 
   0   7  15       43.62       20.16     21.14 o 
  -4   8  15        2.20      -16.76     28.73 o 
  -3   8  15       76.40       83.62     31.98 o 
  -2   8  15      327.04      382.36     40.34 o 
  -1   8  15        9.37      -12.29     31.26 o 
  -1  -9  16      101.73       97.76     20.22 o 
   0  -9  16      180.50      186.09     21.59 o 
   1  -9  16       26.93       17.49     16.86 o 
   2  -9  16      288.69      328.37     34.60 o 
   3  -9  16      208.35      225.18     24.04 o 
  -3  -8  16       33.33       21.68     19.79 o 
  -2  -8  16       62.99       53.20     20.35 o 
  -1  -8  16       17.27       14.08     16.73 o 
   0  -8  16       29.84       48.86     17.21 o 
   1  -8  16       30.02       44.15     17.07 o 
   2  -8  16       95.63       52.85     25.66 o 
   3  -8  16       78.17       58.85     18.80 o 
   4  -8  16      200.10      217.56     23.73 o 
  -3  -7  16       71.57       64.53     19.21 o 
  -2  -7  16      274.08      327.98     33.41 o 
  -1  -7  16       16.28       21.18     16.49 o 
   0  -7  16       28.09       35.71     26.74 o 
   1  -7  16       15.84       -5.42     23.67 o 
   2  -7  16       60.59       42.10     24.12 o 
   3  -7  16      159.43      195.28     21.80 o 
   4  -7  16       15.00       14.50     23.29 o 
  -4  -6  16        3.85      -24.23     24.67 o 
  -3  -6  16       40.10       30.43     17.39 o 
  -2  -6  16        6.80       15.85     15.61 o 
  -1  -6  16      488.24      511.14     25.37 o 
   0  -6  16        7.01      -13.73     14.53 o 
   1  -6  16        3.49       21.95     22.95 o 
   2  -6  16       55.52       99.61     25.39 o 
   3  -6  16        7.33        1.31     22.59 o 
   4  -6  16       46.80       24.89     23.99 o 
  -5  -5  16       27.38       28.80     19.19 o 
  -4  -5  16       81.14       95.43     19.47 o 
  -3  -5  16      198.53      195.49     20.25 o 
  -2  -5  16      100.18      101.27     17.30 o 
  -1  -5  16      393.31      383.29     21.92 o 
   0  -5  16       28.63        7.45     22.32 o 
   1  -5  16       24.08       32.07     22.68 o 
   2  -5  16        7.01       -1.54     21.55 o 
   3  -5  16      125.30      117.68     25.61 o 
   4  -5  16      245.38      240.73     30.31 o 
   5  -5  16       83.69      100.51     30.04 o 
  -5  -4  16      355.90      380.91     25.28 o 
  -4  -4  16       48.78       80.39     18.31 o 
  -3  -4  16      684.10      693.08     28.62 o 
  -2  -4  16        3.89       14.34     14.92 o 
  -1  -4  16       26.37       23.78     20.96 o 
   0  -4  16      113.41      131.32     23.36 o 
   1  -4  16      250.20      206.31     27.87 o 
   2  -4  16      570.37      611.48     36.64 o 
   3  -4  16        0.76       -8.81     21.32 o 
   4  -4  16      215.46      225.96     31.08 o 
   5  -4  16       25.94        8.72     25.84 o 
  -5  -3  16      134.61      126.28     20.15 o 
  -4  -3  16       35.58       45.43     16.70 o 
  -3  -3  16       91.54      103.74     24.46 o 
  -2  -3  16      495.88      520.92     25.10 o 
  -1  -3  16        1.65      -22.72     19.29 o 
   0  -3  16      502.43      525.42     36.05 o 
   1  -3  16      115.41       74.09     22.95 o 
   2  -3  16      397.52      373.68     32.53 o 
   3  -3  16       62.35       42.55     21.37 o 
   4  -3  16       36.88       47.70     25.34 o 
   5  -3  16       77.45       33.38     26.38 o 
  -6  -2  16        2.94        5.52     24.53 o 
  -5  -2  16      121.52      138.57     19.34 o 
  -4  -2  16       58.46       56.89     16.56 o 
  -3  -2  16      195.02      181.71     18.24 o 
  -2  -2  16     1561.90     1526.15     48.79 o 
  -1  -2  16       54.65       61.26     22.14 o 
   0  -2  16      843.25      825.84     41.38 o 
   1  -2  16       19.55       30.99     20.87 o 
   2  -2  16        0.13        4.47     20.87 o 
   3  -2  16      164.77      214.04     28.64 o 
   4  -2  16      124.79       95.77     26.83 o 
  -6  -1  16       65.21       53.05     29.59 o 
  -5  -1  16       65.17       81.64     17.45 o 
  -4  -1  16      931.91      934.74     46.80 o 
  -3  -1  16       28.43       22.21     15.99 o 
  -2  -1  16      351.91      366.55     31.17 o 
  -1  -1  16      573.34      536.72     35.46 o 
   0  -1  16       67.88       60.44     21.41 o 
   1  -1  16      484.80      429.29     31.40 o 
   2  -1  16       10.13       -5.92     21.19 o 
   3  -1  16      209.62      176.32     28.55 o 
   4  -1  16       58.24       45.22     27.01 o 
  -6   0  16      504.27      560.62     53.06 o 
  -5   0  16      161.97      212.45     20.09 o 
  -4   0  16      659.02      708.76     59.31 o 
  -3   0  16      160.32      153.59     25.61 o 
  -2   0  16       63.94       51.14     21.28 o 
  -1   0  16      609.43      545.03     35.15 o 
   0   0  16      121.89      131.68     24.17 o 
   1   0  16      506.25      471.98     34.65 o 
   2   0  16       73.27       51.95     22.95 o 
   3   0  16      184.13      205.45     30.31 o 
   4   0  16       19.34       18.70     25.03 o 
  -6   1  16       62.04       61.22     18.74 o 
  -5   1  16       32.40       33.71     15.73 o 
  -4   1  16      113.78       95.63     24.44 o 
  -3   1  16     1301.29     1249.03     50.19 o 
  -2   1  16       16.90       13.91     20.06 o 
  -1   1  16     1056.04     1008.39     44.68 o 
   0   1  16        4.63      -24.76     18.70 o 
   1   1  16       12.92      -10.16     19.92 o 
   2   1  16      169.99      192.49     28.87 o 
   3   1  16        5.21        1.45     22.18 o 
   4   1  16      200.32      238.61     33.61 o 
  -6   2  16        7.68        1.08     32.98 o 
  -5   2  16      856.00      896.67     47.21 o 
  -4   2  16       71.19       97.26     24.21 o 
  -3   2  16      304.97      228.99     27.51 o 
  -2   2  16      107.60       93.06     22.41 o 
  -1   2  16      164.12      202.38     25.61 o 
   0   2  16      138.79      138.46     24.80 o 
   1   2  16       73.51       93.78     24.17 o 
   2   2  16      103.83      149.03     24.94 o 
   3   2  16       43.71       57.10     25.79 o 
  -6   3  16       13.23       -0.59     35.73 o 
  -5   3  16      211.79      247.60     42.24 o 
  -4   3  16        4.08       -7.13     18.15 o 
  -3   3  16       27.47        0.90     20.46 o 
  -2   3  16      134.78      132.81     24.08 o 
  -1   3  16      209.79      189.19     26.70 o 
   0   3  16      714.42      719.31     40.16 o 
   1   3  16       17.26       43.77     23.54 o 
   2   3  16       73.22       47.66     24.57 o 
   3   3  16       19.89       11.26     13.89 o 
  -6   4  16       70.12      133.40     40.43 o 
  -5   4  16       56.60       85.29     39.26 o 
  -4   4  16      330.32      354.09     25.51 o 
  -3   4  16       57.86       27.97     17.53 o 
  -2   4  16      588.04      590.29     39.30 o 
  -1   4  16        3.19        0.54     22.72 o 
   0   4  16       52.11       37.49     22.90 o 
   1   4  16      200.17      219.50     30.22 o 
   2   4  16       10.33        2.29     18.22 o 
  -5   5  16       79.96      130.60     38.44 o 
  -4   5  16      242.78      282.30     41.65 o 
  -3   5  16      220.90      170.55     21.41 o 
  -2   5  16      476.44      510.79     35.82 o 
  -1   5  16       15.11       -0.68     23.08 o 
   0   5  16       25.98       11.61     23.13 o 
   1   5  16      161.63      168.07     21.69 o 
  -5   6  16       43.16        8.54     34.87 o 
  -4   6  16       57.02       97.44     35.55 o 
  -3   6  16        4.69       11.25     29.59 o 
  -2   6  16       84.04       64.83     26.16 o 
  -1   6  16      554.59      584.11     39.39 o 
   0   6  16       96.01      118.48     20.81 o 
  -4   7  16        4.35       26.65     18.11 o 
  -1   7  16      159.02      142.62     21.59 o 
  -1  -8  17       28.91       14.57     17.74 o 
   0  -8  17      127.51      140.56     20.84 o 
   1  -8  17        0.39       17.44     26.25 o 
   2  -8  17        1.01      -12.87     25.03 o 
  -2  -7  17      721.82      805.17     50.82 o 
  -1  -7  17       50.97       74.81     18.80 o 
   0  -7  17      349.94      412.59     25.09 o 
   1  -7  17       16.61       12.74     25.52 o 
   2  -7  17       13.01       15.77     25.75 o 
   3  -7  17       36.38       31.30     19.44 o 
  -3  -6  17      108.33      113.52     20.27 o 
  -2  -6  17      248.64      262.05     24.01 o 
  -1  -6  17       30.87       13.18     16.70 o 
   0  -6  17        8.69       -7.50     24.48 o 
   1  -6  17      105.58       88.45     26.97 o 
   2  -6  17      171.81      202.07     30.63 o 
   3  -6  17      120.88       61.30     26.83 o 
  -4  -5  17      270.20      250.11     23.52 o 
  -3  -5  17      428.28      480.72     26.70 o 
  -2  -5  17      363.94      371.10     24.02 o 
  -1  -5  17      395.83      413.71     29.21 o 
   0  -5  17       72.02       52.04     24.98 o 
   1  -5  17       34.70       20.01     23.76 o 
   2  -5  17      184.99      223.84     28.51 o 
   3  -5  17       89.95       80.37     26.74 o 
   4  -5  17        1.40        2.53     24.71 o 
  -4  -4  17       24.45       24.90     17.98 o 
  -3  -4  17       86.86      100.02     18.23 o 
  -2  -4  17      435.11      440.06     27.90 o 
  -1  -4  17      781.20      764.62     43.86 o 
   0  -4  17       85.25      101.87     25.57 o 
   1  -4  17      170.26      164.53     28.01 o 
   2  -4  17       45.08       39.53     24.44 o 
   3  -4  17      252.60      276.11     32.48 o 
   4  -4  17       18.46        8.49     25.16 o 
  -5  -3  17      263.08      247.20     24.02 o 
  -4  -3  17      291.14      330.04     46.33 o 
  -3  -3  17      824.31      827.57     31.28 o 
  -2  -3  17      121.90      133.08     18.23 o 
  -1  -3  17       71.26       57.37     24.26 o 
   0  -3  17      204.50      158.92     27.51 o 
   1  -3  17       21.26        1.81     21.68 o 
   2  -3  17        3.05        6.37     22.68 o 
   3  -3  17      138.80      153.77     28.55 o 
   4  -3  17       16.68      -17.53     23.72 o 
  -5  -2  17      149.86      148.64     21.22 o 
  -4  -2  17      544.17      612.09     28.41 o 
  -3  -2  17      237.77      226.42     20.29 o 
  -2  -2  17       16.58       45.72     23.26 o 
  -1  -2  17      119.24      131.37     25.98 o 
   0  -2  17      207.59      259.57     29.41 o 
   1  -2  17      366.72      386.96     33.29 o 
   2  -2  17       52.44       34.83     23.63 o 
   3  -2  17       54.88       30.45     24.67 o 
   4  -2  17        2.01        6.78     25.03 o 
  -5  -1  17        8.15       15.26     17.61 o 
  -4  -1  17       58.37       72.82     17.71 o 
  -3  -1  17      437.04      504.01     37.81 o 
  -2  -1  17      841.37      784.95     43.10 o 
  -1  -1  17       78.65       28.32     21.73 o 
   0  -1  17       70.50       58.50     20.60 o 
   1  -1  17      189.20      185.98     27.33 o 
   2  -1  17       97.14       78.06     25.98 o 
   3  -1  17      112.37      120.71     28.14 o 
  -5   0  17       54.15       23.30     16.79 o 
  -4   0  17      354.62      311.52     33.02 o 
  -3   0  17      519.44      544.85     38.26 o 
  -2   0  17      215.73      209.93     27.96 o 
  -1   0  17      322.11      367.36     32.07 o 
   0   0  17        2.36      -12.42     20.24 o 
   1   0  17      119.98      127.84     24.35 o 
   2   0  17      495.44      517.20     37.95 o 
   3   0  17       22.56       17.53     24.67 o 
  -5   1  17      364.62      381.14     36.95 o 
  -4   1  17      270.60      269.87     31.40 o 
  -3   1  17       27.75       33.29     22.90 o 
  -2   1  17       53.46       56.24     23.04 o 
  -1   1  17      197.93      212.32     27.78 o 
   0   1  17      880.45      751.03     42.06 o 
   1   1  17      387.52      395.55     34.74 o 
   2   1  17      243.47      253.07     31.58 o 
   3   1  17        0.11       -5.74     24.35 o 
  -5   2  17      509.15      561.79     41.61 o 
  -4   2  17      101.04      149.84     29.27 o 
  -3   2  17      726.13      726.45     41.43 o 
  -2   2  17      368.50      342.24     32.89 o 
  -1   2  17      145.67      155.81     26.52 o 
   0   2  17      365.92      342.15     32.16 o 
   1   2  17        0.40      -25.39     21.59 o 
   2   2  17      185.08      216.48     31.44 o 
  -5   3  17        9.93      -24.89     33.25 o 
  -4   3  17      437.44      459.28     29.18 o 
  -3   3  17      198.58      206.99     30.67 o 
  -2   3  17      315.26      273.71     30.40 o 
  -1   3  17       74.59       75.31     23.72 o 
   0   3  17       20.92        4.47     22.99 o 
   1   3  17      373.49      314.01     33.79 o 
   2   3  17      113.29      125.59     29.32 o 
  -5   4  17      506.30      620.02     58.28 o 
  -4   4  17      563.37      828.23     60.58 o 
  -3   4  17        0.85        2.89     17.17 o 
  -2   4  17       19.44        7.68     23.72 o 
  -1   4  17      370.30      401.56     34.69 o 
   0   4  17      226.63      230.57     30.63 o 
   1   4  17      110.74       62.66     26.70 o 
  -4   5  17        9.80        2.62     34.65 o 
  -3   5  17       24.89        9.67     31.94 o 
  -2   5  17        2.64      -14.91     21.28 o 
  -1   5  17      467.77      470.04     39.17 o 
   0   5  17      112.87      131.19     30.45 o 
   0  -7  18      217.90      260.79     35.06 o 
   1  -7  18       47.69       62.48     27.74 o 
  -2  -6  18        9.84       13.06     16.93 o 
  -1  -6  18      241.52      224.56     22.00 o 
   0  -6  18       67.11       97.80     28.60 o 
   1  -6  18       43.79       47.70     27.33 o 
   2  -6  18       75.60       76.75     27.74 o 
  -3  -5  18      102.15      100.47     24.08 o 
  -2  -5  18      320.44      345.01     23.74 o 
  -1  -5  18      403.91      422.52     37.81 o 
   0  -5  18      159.40      160.14     30.18 o 
   1  -5  18      350.89      353.45     35.96 o 
   2  -5  18       37.40       53.40     26.65 o 
  -3  -4  18      292.64      285.61     23.49 o 
  -2  -4  18       51.54       40.60     17.76 o 
  -1  -4  18       55.89       48.07     25.61 o 
   0  -4  18      431.70      446.32     37.59 o 
   1  -4  18      147.19      190.50     30.99 o 
   2  -4  18      418.91      474.69     39.12 o 
  -4  -3  18       17.94       22.48     18.10 o 
  -3  -3  18       97.29       83.08     30.99 o 
  -2  -3  18      443.43      414.30     35.10 o 
  -1  -3  18      727.07      730.25     44.45 o 
   0  -3  18      505.32      518.47     38.40 o 
   1  -3  18       19.45       15.59     23.45 o 
   2  -3  18      273.98      273.44     33.43 o 
  -4  -2  18       40.41       41.60     17.95 o 
  -3  -2  18        4.51        5.29     24.08 o 
  -2  -2  18      663.83      613.70     42.01 o 
  -1  -2  18       43.58       74.13     25.66 o 
   0  -2  18      146.50      130.87     27.29 o 
   1  -2  18       24.30       -2.03     22.72 o 
   2  -2  18      179.22      143.20     29.05 o 
  -4  -1  18      377.29      375.13     36.86 o 
  -3  -1  18      145.94       90.30     26.97 o 
  -2  -1  18       68.66       95.86     26.83 o 
  -1  -1  18      308.80      314.87     33.20 o 
   0  -1  18      324.51      355.25     33.52 o 
   1  -1  18      544.38      539.20     39.48 o 
   2  -1  18      189.69      243.67     31.98 o 
  -4   0  18      272.08      285.46     34.33 o 
  -3   0  18       55.37       47.07     26.97 o 
  -2   0  18       58.77       36.95     23.81 o 
  -1   0  18      360.91      383.13     34.51 o 
   0   0  18       50.30        0.50     22.27 o 
   1   0  18      592.62      555.65     40.39 o 
   2   0  18       35.92       37.13     25.98 o 
  -4   1  18       61.46       74.49     28.69 o 
  -3   1  18      620.82      653.72     42.51 o 
  -2   1  18      111.45      106.84     26.83 o 
  -1   1  18      379.25      399.16     34.56 o 
   0   1  18       14.23       33.93     23.81 o 
   1   1  18       31.60       16.71     23.81 o 
  -4   2  18      211.27      182.46     31.35 o 
  -3   2  18      341.15      358.19     34.69 o 
  -2   2  18       55.88       52.04     24.57 o 
  -1   2  18      109.47       90.89     26.02 o 
   0   2  18      488.45      535.45     39.80 o 
   1   2  18      121.73      128.70     29.41 o 
  -4   3  18       69.60       63.86     35.89 o 
  -3   3  18        6.49        2.23     19.71 o 
  -2   3  18      286.96      290.79     32.39 o 
  -1   3  18       12.25      -29.45     22.00 o 
   0   3  18      939.07      961.09     50.01 o 
  -3   4  18       76.83       53.69     16.85 o 
  -2   4  18      977.33     1003.87     49.78 o 
  -1   4  18        1.06      -17.84     23.99 o 
  -1  -4  19      467.58      543.27     42.37 o 
   0  -4  19       31.92       69.88     27.96 o 
  -2  -3  19        0.45       -6.41     25.25 o 
  -1  -3  19        7.04       11.70     25.52 o 
   0  -3  19      266.69      287.72     34.38 o 
   1  -3  19      272.42      266.35     34.02 o 
  -2  -2  19       42.92       -8.04     25.25 o 
  -1  -2  19      114.63       74.58     27.24 o 
   0  -2  19      186.51      135.25     29.00 o 
   1  -2  19        6.45      -28.82     23.58 o 
  -3  -1  19        2.75       -8.76     25.25 o 
  -2  -1  19      496.07      445.92     39.21 o 
  -1  -1  19        0.86       17.53     24.94 o 
   0  -1  19      198.56      207.98     31.22 o 
  -3   0  19        2.97       20.24     25.57 o 
  -2   0  19       68.99       39.03     26.56 o 
  -1   0  19       95.03       67.99     26.56 o 
   0   0  19       10.12       -5.83     20.55 o 
  -2   1  19       36.88       22.14     25.21 o 
  -1   1  19      324.31      309.45     34.20 o 
                                                 
